# Supplementary material for: Re-validation and cultural adaptation of the brief, standardized assessment tool for measuring HIV-related stigma in healthcare settings in Almaty, Kazakhstan
Source: PLoS One. 2022 Nov 2;17(11):e0276770. doi: 10.1371/journal.pone.0276770 (PMC9629601; doi:10.1371/journal.pone.0276770)
Supplement: S1 Dataset — (CSV) [file pone.0276770.s005.csv]

ID	polyclinic	age	gender	position	Years_of_work_in_PL	Q5	Q6	Q7A	Q7B	Q7C	Q7D	Q8	Q8Aa	Q8A	Q9	Q10A	Q10B	Q10C	Q10D	Q10E	Q11A	Q11B	Q11C	Q11D	Q12	Q14	Q15	Q16	Q17	Q18A	Q18B	Q19	Q20A	Q20B	Q20C	Q20D	Q20E	Q20F	Q20G	Q20H	Q20I	Q21	Q21A	Q22_A	Q23_A	X24_A	Q25	Q26	Q27
163	9	57	0	1	30	1	1	1	1	1	1					1	3	3	1		0	0	0		1								3	2	3	2	3		2		2	2	2	2	1	1
366	16	23	1	1	1	1	1	1	1	0	1	1	2	1	0	2		4	1	4	0	0	2	1	2		2	3	3	3		3	3	3	3	3	3	3	3	3	3	2	2	2	3	2	2	2	3
186	24	59	0	1	41	1	1	1	1	1	1	1	0	3	0	2	2	2	2	2	2	1	0	0	1	3	3	1	1	1	1	3	4	3	4	4	4	4	4	4	4	3	3	4	4	4	1	1	1
278	27	38	0	1	16	1	1	1	1	1	1	1	2	1	0	3	3	3	0		0	0	0	0	2	0	1	3	1	1	1	2	4	4	4	4	2	2	2	4	4	1	1	3	3	1	1	1	3
357	16	32	0	0	4	1	1	1	0	0	1	1	0	3	0	0	4	4	0	2	2	0	2	0	1	1	1	2	1	2	1	1	3	3	4	4	2	3	3	3	4	3		1	2	2	2	2	2
263	30	29	0	1	17	0	1	1	0	1	1	1	0	3	0	3	3	0	0	1	1	1	1	1	1	0	2	2	2	2	2	1	2	3	2	2	2	2		3	2	2	3	2	3	3	2	2	2
395	3	30	0	1	8	1	1	1	0	1	1	1	2	1	0	1	3	3	1	3	0	0	0	0	2	2	1	1	1	1	1	1	3	3	3	2	2	1	1	3	4	4	4	1	1	1	3	3	1
318	16	33	1	0	7	1	1	1	1	1	1	1	1	2	0	2	2	2	2			0	0		2	2	2	3	1	2		3	3	2									3	2	2	3	3	3	1
55	17	51	0	1	30	1	1	1	1	1	1	1	0	3	2	0		2	0	2	1	0	0	0	1	0	1	1	1	1	1	1	4	2	4	4	2	2		4	4	1	1	1	1	1	1		1
257	30	28	1	1	1	1	0	1	1	1	1	1	1	2	0	0	1	1	0	1	1	1	0	0	0	0	1	2	2	2	2	3	4	2	3	3	3	2	2	3	4	1	1	2	2	2	2	3	1
34	17	22	0	7	2	1	2	1	1	1	1	1	1	2	0	4	4	4	2	2	2	0	0	2	2	1	2	3	1	2	2	2						2	3	3	3	3	3	2	2	2	2	2	3
291	27	40	0	1	3	1	1	1	1	1	1	0	1	2	1	4	4	4	4	4			0	2	1	2	3	1	1	1		1	3	2	3	2	2	3	3		3	3	3	3	3	3	3	3	3
88	17	22	1	1	1	1	1	0	0	0	0	1	2	1	0	4	1	1	0	1	2	0	0	0	1	3	2	1	1	1	1	1	2	3	3	2	2	3	3	3	3	4	4	3	2	2	3	3	2
125	14	36	0	1	15	1	1	1	0	1	1	1	0	3	0	2	2	2	2	2	2	2	0	1	2	1	1		3	1	1		4	4	4	4	2	2	2	4	4	4	4	1	1	1		1	1
339	16	56	0	1	39	1	1	1	1	0	1	1	2	1	0			1	0				0		1	0	4	2	2				1		3	3	4	3	3			1	1
226	30	24	0	1	5	1	1	1	1	1	0	1	3	0	0		3	4	2	2	2		0	0	2	0	2	2			1	1		2		3	3		3			2	2	2	3	3	2	3	1
64	17	55	0	1	35	1	1	1	0	0	1	1	1	2	0			1	1	1	1	1	0	1	2	1	1	1	1	1	1	3	3	3	3	4	3	3	3	4	4	2	2	2	2	2	2	3	1
433	3	31	0	0	10	0	2	1	1	1	1	1	1	2	1					0	2	0	0	2	1	0	2	2	1	4	2	3
375	3	35	0	0	10	1	0	1	1	1	1	1	2	1	0	2	3	3	3	3	0	0	2	2	1	1	1	1	1	1	1	1	1	1	1	1	1	1	3	3	3	1	1	3	3	3	2	2	2
307	16	35	0	4	15	1	0	0	0	0	0	1	1	2	2	3	3	3	0	1	2	0	0	0	0	2	1	3	1	3	3	3	3	2	2	2	2	2	2	3	3	2	2	3	3	3	3	3	1
435	16	24	1	0	3	1	0	0	0	1	1	1	2	1	11	0	1	1	0		1	1	0	1	1	0	2	3	3			3	4	2	1	4	4	2	2			3	3	2	4	1	2		3
221	30	46	0	1	15	1	1	1	1	1	1	1	2	1	0	0	0	0	0	3	2	0	0	2	1	3	1	2	3	1	1	1	2	3	3	2	2	2	4	4	4	3	3	3	4	4	3	3	1
361	16	36	0	1	17	1	0	1	1	0	1	1	2	1	0	0	4	2	0	1				0	0	1	1	3	3	2	2	1	3	2	3	3	3	2	3	3	3	4	4	2	3	3	1	2	1
341	16	23	0	1	3	1	0	1	1	0	1	1	2	1	0	0	1	2	0	1	0	2		0	0	1	2	1	1	2	2	1	4	3	3	3	2	2	2	3	3	3	3	3	3	2	3	3	1
24	17	24	0	1	3	1	1	1	0	0	1	1	0	3	2	0	0	4	4	1	2	2	2	2	1	0	1	3	1	1	1	1	3	2	3	4	3	2	3	3	3	3	3	3	2	2	4	4	2
343	16	56	0	0	27	1	1	1	1	1	1	3	0	3	0	2	2	2	0		0	0	0	0	1			3	1	1	1	3		2		4	3	3		4	4	2		2	2	3
296	27	27	0	0	3	1	1	1	1	1	1	0	2	1	11	0	3	1	0	1	1	1	1	0	1	0	1	1	1	1	1	1	3	2	2	3	1	2	2	3	4	3	3	1	3	3	3		1
412	3	45	0	1	11	1	1	0	0	0	0	1	2	1	0	0		0	0	0	0	2	2		2	2	1	3	1	4	2	1	3	2	3	3	2	2	2	4	4	3	3	2	2
3	17	22	0	1	4	1	1	1	0	0	1	1	3	0	0	1	4	2	0	0	2	0	0	0	1	2	1		3	1		1		2	3		3	2	2	3	3	3	3	2	2	2	3	3	3
14	17	44	0	1	5	1	1	1	0	0	1	1	2	1	2	4	4	4	4	4	2	2	2	2	1	1	1	1	1	1	1	3	3	2	3	3	3	2	3	3	3	3	3	1	1	1	3	3	2
451	24	38	0	1	4	1	0	1	1	1	1	1			0	2	2	2	2	2	0	1	0	0	1	1	3	1	1	1	1	3	3	3	3	3	3	3	2	3	3	2	1	3	3	3	1	1	2
295	27	26	0	4	1	1	1	1	0	0	1	1	2	1	0	0	1	1	0	1	1	0	0	0	1	2	1	1	1	1	1	1	2	2	3	3	1	2	3	3	4	1	1	3	3	3	3	3	1
262	30	45	0	1	20	1	1	1	0	0	1	1	1	2	0	0	2	3	0	3	2	0	0	2	1	1	2	3	3	1	1	1	1	3	1	4	3	2	2	3	3	2	2	2	1	1	3	3	2
276	27	52	0	1	33	1	0	0	0	0	0	1	1	2	0	0	4	4	0	4	2	2	2	2	1	2	2	3	1	1	2	3	2	2	2	2	2	2	1	2	3	2	2	3	3	3	3	3	2
280	27	47	0	1	28	1	1	1	1	1	1	1	1	2	0	0	0	0	0	0	1	1	0	0	2		1	3	1	1	1	1	2	2	2	2	2	1	1	2	3	3	3	3	3	3	3	3
248	30	60	0	0	30	1	1	1	1	1	1	0	1	2	2	1	3	4	1	4	0	1	0	0	1	3	1	1	1	2	2	1	2	2	2	2	2	2	2	2	3	3	3	3	3	3
437	16	43	1	7	12	0	1	1	1	0	1	1	2	1	0	0					1	1			1	0	1	1	1	1	1	1	2	4	4	3		3				3	3	1	1	1	1	1	3
284	27	27	0	1	8	1	1	1	0	1	1	1	2	1	0	3					0	0	0	0	1	3	1	1	1	1	1	1	4	4	4	4	4	4	4	4	4	1		4	1	1	1	1	1
444	24	46	0	1	6	1	0	1	1	0	1	1	1	2	0	4	4	4	4	1	2	2	2	2	0	0		3	1	1	1	1	2	2	2	2	2	2	2	2	3	2	2	2	2	2	3	3	1
410	3	33	1	0	7	1	1	1	0	1	1	1	1	2	0		4	4	4	4	2	2	2	2	2	3	2	3	3	3	2	3	2	2	3	2	2	2	2	2	2	3	3	3	3	3	2	2	1
131	14	56	0	1	29	1	1	1	1	1	1	1	0	3	0	0	0	0	0	0		1	1	1	1	0		1	1	1	1	1	4	1	1	2	1	1	1	1	3	2	2	4	1	3	3	3	3
423	3	43	0	1	6	1	1	1	0	0	1	1	1	2	0	3	3	3	0	3			0		1		1	1	1	1	1	1		2	4	1		2	2	3	3	2	2	2	1	2	3	3	1
273	27	28	1	0	1	1	1	1	1	1	1	1	2	1	0	4	3	3	0	3	1	1	0	1	1	1	1	2	2	1	3	1	4	4	4	2	2	1	4	4	1	4	4	1	1	4	3	3	2
232	30	58	0	1	25	1	1	1	1	0	1	1	0	3	0	0	4	4	0	4	2	2	2	2	1	1	1	1	1	1	1	1	2	2	2	3	1	2	2	4	4	2	2	3	3	3	2	3	3
333	16	27	1	3	1	1	2	0	0	0	0	1	2	1	0	0	4	0	2	0	0	1	1	1	1	1	4	1	1	2	1	1	3	2	1	4	2	4	3	4	3	3	3	2	2	2	2	2	2
209	24	62	0	0	40	1	1	0	0	0	0	0	0	3	3	0	4	4	0	4	1	1	2	2	0	0	1	1	1	1	1	1	2	2	2	2	2	2	2	2	3	2	2	3	3	3	3	3	2
448	24	59	0	1	39	1	1	1	0	0	1	1	3	0	0	0	3	3	0	1	2	2	2	1	1	0	1	1	1	1	1	1	4	1	4	3	2	2	2	4	4	2	2	3	1	1	4	4	2
32	17	34	0	5	5	1	1	1	1	1	1	1	1	2	0	4	4	4	4	4	2	2	2	2	1	1	2	2	2	1	1	2	3	2	3	3	2	2	1	3	3	3	3	3	3	3	3	3	2
115	14	28	0	0	4	1	1	1	1	1	1	1	1	2	0	0	3	3	0	4	1	1	0	1	1								2	2	3	4	4	4	4	4	4	1	1	1	1		4	4	1
445	24	49	0	3	6	1	1	1	1	1	1	1	1	2	0	2	3	3	2	2	0	1	0	0	1	1		2	2	1	1	1	3	2	4	2
40	17	25	0	0	2	1	1	1	1	0	1	1	1	2	0	1	4	4	4	4	1	1	1	1	1	2	1	1	1	1	1	1	3	2	3	3	2	1	1	3	3	2	2	2	2	1	3	3	1
351	16	63	0	1	35	0	1	1	0	1	1	1	1	2	0		2			4			0	0	1	2	2	3	1	3	3	3	4									4	4	2	1	1	3	3	1
453	24	38	0	1	21	1	0	1	1	1	1	1			0	2	2	2	2	2	0	1	0	0	1	1	3	1	1	1	1	3	3	3	3	3	3	2	3	3	3	1	1	3	3	3	1	1	2
274	27	26	1	0	2	1	1	1	1	1	1	1	0	3	0	2	2	0	4	4	2		0	2	1	0	4	3	1	1	2	1	2	2	2	2	2	2	2	2	2	3	3	3	1	1	1	1	3
148	9	57	0	0	34	1	0	1	0	0	1	4	0	3	0	0	0	0	0	0	1	1	0	0	0	2	1	1	1	1	1	1	4	3	3	3	3	2	2	2	2	3	3	3	3	3	3	3	2
347	16	56	0		35	1	1	1	0	1	1	1	1	2	0	0		1	0		1	1	0	0	2	1	1	3	1	2	2	3	3	2	3	3	2	2	2	3	3	2	2	3	1	3	3	3	1
299	27	42	0	1	10	1	1	0	0	0	1	1	3	0	0	0	1	2	0	1	2	1	1	1	1	0	2	2	1	2	1	1	3	2	3	3	2	1	1	3	3	2	2	4	4	4	3	3	1
19	17	22	0	1	3	1	1	0	0	0	0	1	2	1	0	1	2	2	4	1		1	0	1	1	1	2	3	1	1	1	1	4	2	3	2	2	2	3	3	3	3	3	2	4	3	2	3	3
213	24	49	0	1	8	1	0	0	0	0	1	1	1	2	0	0	1	1		2		0			0	0	4	2	2	2		1	3	3	1	3	1	1	2	1	1	2	2	3	2	3	3	3	1
455	24	54	0	2	28	1	1	0	1	1	1	1	2	1	0	0	0	0	0	3	1	1	0	0	1	1	3	1	1
362	16	49	0	0	25	1	0	1	1	0	1	1	1	2	2	0	1	2	0	1	2	2	2	0	0	1	2	2	2	2	2	1	4	2	3	2	2	2	2	2	3	2	2	1	3	2	2	2	2
202	24	44	0	1	25	1	1	1	1	0	1	1	2	1	0		0					0		1	0	0	1	1	1	1	1	1	4	2	4	4	2	1	1	4	4	1	1	1	1	1	4	3	1
94	14	43	0	7	19	1	1	1	1	1	1	1	1	2	0	0	4	0	0	0	1	1	0	1	1	0	1	1	1	1	2	1	1	1	3	3	3	3	3	4	4	3	3	3	2	2	3	3	1
118	14	24	0	1	3	1	1	1	1	1	1	1	2	1	0	1	1	1	1	1	1	1	1	0	1	2	3	2	2	1	1	1	3	2	4	3	2	2	2	3	3	3	3	3	3	2	3	3	2
326	16	59	0	1	35	1	1	1	1	1	1	1	0	3	0	1	3	3	3	3	2	0	1	0	1	3	1	1	1	1	1	1	4	4	4	4	4	4	4	4	4	1	1	4	4	4	2	2	1
363	16	65	1		22	1	2	1	1	1	1	3	0	3	0		4	4	4	4	2	2	2	2	1		1	3	1	1	1	1	4	4	4	4	4	4	4	4	4	1	1	1	1	1	1	1	2
119	14	52	0	1	26	1	0	1	1	1	1	0	1	2	1	0	2	3	0	2		2	0	0	1		1		1	1	1	1	1	1	2	2	2		1	1	2	2	2	3	4	4	4	4	1
354	16	26	0	0	9	1	1	1	1	1	1	1	1	2	0	4	4	4	4	4	2	2	2	2	1	1	2	1	1	2	2	1	3	2	4	3	2	2	4	3	4	3	3	2	2	2	3	3	1
208	24	66	1	0	45	0	0	1	0	1	1	0	0	3	1	2		0	0		0	0	0	0	0	0	1	3	3	1	1	1	4	4	4	4	4	4	4	4	4	1	1	1	1	1	4	1	1
120	14	51	0	1	24	1	1	1	1	0	1	1	0	3	0	3	3	3	2	2	0	0	0	0	1	1	2	3	1	2	2	3	3	3	3	4	3	3	3	3	3			3	2	3	3	3	3
323	16	66	0	1	47	1	1	0	0	0	0	1	1	2	0	4	4	4	4	4	2	2	2	2	1	0	2	1	1	1	1	1	4	4	4	4	4	4	3	3	4	2	2	3	1	1	2	1	1
270	27	36	0	0	10	1	0	1	0	1	1	1	2	1	0	1	4	4	0	0	2	2	2	2	0	2	1	3	3	1	1	3	2	1	1	2	1	2	2	1	1	2	2	4	3	3			3
4	17	28	0	3	2	1	1	1	0	1	1	3	3	0	4	4	4	4	4	4	2	2	2	2	1	1	4	3	2	2	2	3	2	2	3	3	2	2	2	2	3	3	3	2	2	2	2	2	3
290	27	53	0	1	36	1	1	0	0	0	1	1	1	2	0	0		3	0	3	2	2	0	2	1	0	1	1	1	1	1	1	2	2	2	2	2	2	2	4	4	2	2	2	3	3	3	3	1
132	14	37	0	1	2	1	0	1	0	1	1	1	2	1	11	0	0	0	4	4	2	0	0	0	0	2	1	2	1	2	1	1	3	3	2	4	1	1	1	4	4	2	3	1	1	3	4	1	2
154	9	31	0	0	7	1	1	1	1	0	1	1	0	3	0	4	4	4	4	3	2	2	1	2	1	2	1	2	1	2	2	3	3	3	2	2	2	2	2	3	4	2	2	2	2	2	3	3	2
380	3	31	0	1	12	1	1	1	1	0	1	1	1	2	2	3	3	3	0	4			0		1	0	1	1	1	1	1	1	4	1	1	1	1	1	1	3	3	1	1	2	2	2	2	2	3
155	9	60	0	0	30	1	0	0	0	0	0	1	1	2	0	4	4	4	4	4	2	2	2	2	1	0	1	1	1	1	1	1	3	1	3	4	2	2	2	2	4	1	2	2	2	1	3	3	1
368	3	57	0	0	30	1	1	0	0	1	1	1	1	2	0	4		4	4	4	2	2	2	2	1	3	2	3	1	1	1	3	2	1	2	3	1	2	2	4	4	4	4	2	2	2	3	3	2
447	24	41	0	1	6	1	1	1	1	1	1	4	2	1	11	0	0		0	1	0	1	0	0	0	0		2		1	1	1	3	3	3	3	3	3	3	3	3	1	1	3	3	3	3	3	2
265	30	60	0	0	40	1	0	1	0	0	1	1	0	3	0	0	4	4	4	4	2	2	2	2	0	0	1	3	1	1	1	1		1	2	1	1	1	1	1	1	1	1	3	3	3	3	3	2
101	14	22	0	1	1	1	1	1	1	0	1	1	2	1	0	2	2	2	2		2	2	2	2	1	2		3	3	2	4	1	3	3	3	3	3	3	3	3	3	2	2	2			2	2	1
401	3	49	0	4	30	1	0	1	0	0	0	1	1	2	0	4	4	4	4	4	2	2	0	1	0	0	1	1	1	1	1	1	2	2	2	2	2	2	2	2	2	2	2	2	3	3	3	3	1
142	9	29	0	1	2	1	0	1	0	1	1	1	2	1	0			3	0	2	1	0	0	0	0	0	1	1	3	1	1	1	3	2	2	2	1	1	2	4	4	3	3	3	3	3	3	3	2
192	24	56	0	1	36	0	1	1	0	0	1	1	0	3	0	4	4	4	4	4	2	2	2	2	1		1	2	1	1	1	3	1	1	4	4	4	1	1	1	1	4	4	1	4	4	2	2	3
61	17	74	0	0	50	1	1	1	0	1	0	0	2	1	1	0		4	4	4	2	2	2	2	1								2	2	2	2	2	3	2	4	4	1	3	3	3	3	3		1
104	14	50	0	1	25	1	1	1	1	1	1	4	0	3	0	0	2	2	0	1	0	0	0	0	1	3	1	3	3	4		3	4	4	4	3	1	3	4	3	1	3	4	2	2	2			3
449	24	49	0	1	12	1	1	1	1	1	1	1	1	2	0	2	3	3	2	2	0	1	0	0	1	1		3	3	1	1	1	3	2	4	2
302	27	45	0	1	3	1	1	1	1	0	1	1	1	2	0	0		0	0	1	1	1	0	0	1	1	2	3	1	1	1	1	3	2	3	3	2	2	2	3	2	3	3	1	4	1	2	1	1
414	3	54	0	1	35	1	1	1	0	0	0	1	1	2	0	0	0	0	0	2	2	2	2	2	2	2	1	3	1	3	2	1	3	2	4	2	2	2	2	3	2	2	2	2
124	14	45	0	1	26	1	0	0	0	0	1	1			0	0	2	0	0	0	1	1	0	2	0	1	1	1	1	2	2	3	2	2	4	3	3	2	2	4	4	3	3	3	3	3	3	3	2
346	16	23	1	1	1	1	1	1	1	1	1	1	3	0	0	4	4	4	4	4	1	1	1	1	1	1	3	3	3	3	3	3	3	3	3	2	2	3	2	3	1	4	3	3	4	3	3	3	3
51	17	23	0	1	2	1	1	0	1	1	1	1	1	2	0	3	3	3	3	3	1	0	0	0	1	1	1	3	1	1	1	1	3	3	4	2	4	4	4	4	4	1	1	1	1	1	1	1	1
195	24	56	0	1	28	1	1	1	1	1	1	1	2	1	0	4	4	4	4	4	2	2	2	1	2	2	2	1	1	1	1	3	3	2	2	3	2	2	2		3	2		1	1		3	3	2
310	16	36	0	0	12	1	1	1	0	0	1	0	2	1	1	0	3	2	0	0	1	1	0	0	1	0	2	3	1	2	2	3	3	2	3	2	2	2	2	3	2	1	1	1	3	3	3	3	2
29	17	23	0	7	1	1	2	1	1	1	1	1	2	1	0	4	4	4	4	4	2	2	2	2	2	2	2	3	1	2	2	3	2	2	3	3	2	2	2	2	3	3	3	3	3	3	2	2	3
348	16	60	0	1	40	1	1	1	1	1	1	1	1	2	11	4	4	4	0	0	2	2	2	2	1	2	3	3	1	3	1	1	4	4	4	3	3	3	3	4	4	1	1	3	2	2	3	3	1
39	17	24	0	0	1	1	1	1	1	1	1	1	2	1	0	0	4	4	0	4	1	1	1	1	1			1	1	1	1		3	1	2	2	2	1	1	3	3	3	3	2	2	1	3	2	1
376	3	57	0	3	2	1	1	0	0	0	0	1	1	2	0	4	4	4	4	4		2	2	2	2	1	1	1	1	2	2	1	3		2	2	2	2	2	4	4	3	3	2	2	2	4	2	2
320	16	26	1	1	2	1	1	1	0	1	1	1	2	1	0	4	4	4	4	4	2	2	2	2	1	1	1	3	2	3	4	2	2	3	3	1	1	3	3	3	3	4	4	2	2	4	4	4	1
133	14	50	0	0	30	1	1	1	1	1	1	1	1	2	0	0	0	0	0		0	0	0		1		1	1	1	1	1	1	4	1	4	4	4	2	4	4	4	3	3	3	3	3	3	3	2
193	24	48	0	1	15	1	0	1	0	0	1	3	0	3	11	0	0	4	0	0	1	1	0	0	0		1	3	1	1	1	3	3	2	3	3	2	2		4	4	2	2	3	4	4	2	2	1
370	3	22	0	1	1	1	1	0	1	0	1	1	0	3	0	4	4	4	4	4	2	2	2	2	1	1	4	3	3	1	1	3	3	3	3	2	2	1	1	2	2	3	3	2	2	3	2	2	3
275	27	53	0	1	33	1	0	1	0	0	1	1	2	1	0	0	3	3	0	3	1	0	1	0	2	0	1	1	1	1	1	1	2	4	4	4	4	2	2	4	4	1	1	1	1	1	3	3	1
440	27	23	1	1	3	1	1	1	1	0	1	1	1	2	0	0		0	0	1	1	1	0	0	1	1	2	3	1	1	1	1	3	2	3	3	1	1	1	3	2	3	3	1	4	1	2	1	1
353	16	46	0		16	1	0	1	1	1	1	1			0	4	4	4	4	4	2	2	2	2	1		1	3	1	1		3	1	1	1	1	1	1	1	1	1	3	1	1	1	1	1	1
189	24	41	0	1	6	1	0	1	1	1	1	4	2	1	11	0	3		0	1	0	1	0	0	0	0		2		1	1	1	2	2	2	2	2	2	2	2	2	1	1	3	3	3	3	3	2
6	17	23	0	1	1	1	1	1	1	0	1	1	3	0	0	1	2	3	4	3	2	0	0	0	2	2	3	2	2	2	2	1	2	2	3	2	2	2	2	3	4	3	3	2	2	1	3	3	1
452	24	59	0	1	39	1	1	1	1	1	1	1	3	0	0	0	3	3	0	1	2	2	2	1	1	0	1	1	1	1	1	1	4	1	4	3	2	2	2	4	4	2	2	3	1	1	4	4	2
228	30	23	0	1	2	1	1	1	1	1	1	1	2	1	0	4	4	2	0	2	0	0	0	0	2	1	1	1	3	1	1	1	2	3	3	3	2	2	3	4	2	3	3		3	3	3	3	2
387	3	37	0	6	3	1	1	1	1	1	1	3	0	3	0	1	1	1	1	1	2	2	2	2	1	1	3	1	3	3	3	2	2	2	3	2	3	2	3	2	3	1	2	2	2	2	3	2	2
13	17	52	0	1	30	1	1	1	1	1	1	1	1	2	0		3	3	3	3	2	2	2	0	1	3	2	3	1	1	1	1	2	3	2	4	3	3	3	3	3	3	3	3	3	3	3	3	3
5	17	30	0	3	1	1	1	1	0	1	1	3	0	3	0	4	4	4	4	4	2	2	2	2	1	2	4	2	2	3	3	3	2	2	2	2	2	2	2	3	2	3	3	3	1	1	2	2	3
182	9	54	0	7	4	1	1	1	1	1	1	0	2	1	1	0	0	0	0	4	2	2	2	2	1			3	3	1	1	1	3	2	2	2	2	2	2	4	4	1	1	3	1	1	3	3
396	3	27	0	1	1	1	1	0	1	0	0	1	2	1	0	3	3	3	1	3	0	1	0	1	1	2	1	3	1	1	1	3	2	2	3	2	2	2	1	4	4	3	3	3	3	2	2	2	1
22	17	24	0	1	4	1	1	0	0	1	1	1	2	1	0	0	0	4	4	4	2	2	2	2	1	2	1	1	1	2	2	1	3	3	3	3	2	2	1	3	3	2	2	2	2	2	2	3	1
176	9	39	0	1	19	1	1	0	1	1	1	1			0	0	2	2	0	2	0	0	0	2	0	1	1	1	1	2	1	1	2	2	1	3	3	3	3	3	3	2	2	2	2	2	3	3	1
220	30	48	0	4	32	1	0	1	1	1	1	1	2	1	0	0	4	4	0	3		0	0	1	0	0	2	3	3	2	2	2	3	2	3	3	2	2	2	2	2	1	1	3	3	3	3	3	3
143	9	29	0	1	7	1	0	0	0	0	0	1	1	2	0	1	3	3	1	3	0	0	0	0	0	2	1	2	1	1	2	1	4	4	4	4	4	4	4	4	4	1	1	3	3		3	3	2
62	17	55	0	1	35	1	1	1	1	1	1	0	2	1	11	0	0	0	0	0					1	0	1	1	1	1	1	1	4	1	1	1	1	1	1	1	1	4	4	4	4	4	4	4	2
454	24	46	0	1	6	1	0	1	1	0	1	1	1	2	0	4	4	4	4	1	2	2	2	2	0	0		3	1	1	1	1	2	2	2	2	2	2	2	2	3	2	2	2	2	2	3	3	1
144	9	39	0	1	18	0	1	1	1	0	1	1	0	3	0		3	3		3	2	1	0	2	1	2	1	2	1	2	2	3	3	3	2	1	2	2	2	4	4	1	1	3	2	2	3	3	1
345	16	25	0	0	1	1	1	0	0	0	0	1	1	2	0	0	1	1	0	0	2	2	2	2	2	0	3	3	3	1	1	1	2	2	2	2	1	1	1	1	1	2	2	4	4	4	4	4	3
149	9	29	0	0	5	0	1	1	0	0	0	1	1	2	0	0	2	3	0	3	2	2	2	2	1	2	3	3	3	1	1	1	3	1	3	3	1	1	1	2	4	2	2	2	4	4	4	4	1
177	9	50	0	1	8	1	1	0	0	0	0	1	1	2	0	0	0	0	4	0	2	2	2	2	1	3	3	1	1	2		1	2	1	1	1	1	1	1	2	1	4	4	1	3	3	3	3	1
140	9	51	0	4	30	1	0	1	0	0	1	1			10	0	4	4	4	0	2	2	2	1	0	2	2	3	1	1	1	3	2	2	2	3	2	2	2	3	3	2	2	3	3	3	2	3	3
96	14	58	0	0	41	1	1	1	1	1	1	1	0	3	0	2	2	2	2	2	2	2	2	2	2	3	1	1	1	1	1	1	4	4	4	4	4	4	4	4	4	1	1	1	1	1	1	1	1
173	9	29	0	5	1	1	0	1	1	1	1	1	3	0	0	3	3	3	1	3	0	0	0	0	0		2	3	3	3	3	3	4	1	2	4	1	2	2	1	4	3	3	1	4	3	2	1	3
141	9	51	0	1	28	1	1	1	1	1	1				2	0	0	0	0	3	0	1	1	0	1	1	2	3	2	1	1	1	4	2	3	2		2	2	3	3	3	3	3	3	3	2	2	1
170	9	59	0	3	6	1	1	1	1	0	1	1	0	3	0	0	0	0	0	0	1	1	1		2	1	3	2	3	3	3	2	3		2		3		2	2	2	3	3	3	3	2	3	3	3
75	17	27	0	1	7	1	1	1	1	1	1	1	0	3	0	0	0	0	0		2	2	2		1	0	1	2	1	1		3	2	2	2	2	2	2	2	3	3	3	3	1	3	2	3	3	3
402	3	60	0	1	32	1	1	1	0	1	1	0	2	1	1	0		2	0	0	1	1	2	0	1	0	1	1	1	1	1	1	2	4	2	2	2	2	2	4	4	2	2	3	3	3	3	3	1
303	16	52	0		30	1	1	1	1	1	1	1								4	1	0	2	2	2	2	3	1	1	4
68	17	25	0	1		1	0	1	0	0	1	0	1	2	0	4	4	4	4	4		2	0	0	0	1	2	3	1	2	2	3	3	2	3	2	2	2	2	2	2	3	3	3	3	3	3	3	2
44	17	27	0	4	1	1	1	1	1	1	1	1	2	1	0	3	3	3	2	2	2	2	2	2	1	1	1	3	3	2	2	2	1	3	2	4	3	3	1	3	3	3	4	1	1	1	1	1	2
93	14	50	1	0	25	1	1	1	1	0	1	1	1	2	0	0		0	0	0	2	2	0	2	1	3	1	3	3	2	2	1	4	2	3	4	2	2	2	2	2	3		2	3	3	4	3	3
294	27	40	0	0	4	1	0	0	0	0	0	1	2	1	2	0	4	4	4	4	2	2	2	2	0	1	1	1	1	1	1	1	3	1	2	2	1	2	3	3	3	2	2	4	3	3	3	3	3
106	14	23	0	1	4	1	1	1	0	1	1	1	2	1	0	4	4	0	2	0	1	1	1	0	1	0	3	2	1	2	2	3	3	3	3	3	2	2	2	2	3	2	2	3	3	2	3	3	1
436	16	50	0	1	30	1	1	1	1	1	1	1	2	1	0	4	4	4	2	4	2	2	2	2	2		1			1		3	4	4	4	4
117	14	49	0	1	20	1	0	1	1	1	1	0	1	2	1	0	2	3	0	2	2	0	0	0	1		1	1	1	1	1	1	1	1	2	2	2	2	1	2	2	2	2	3	4	4	4	4	1
215	24	50	0	6	33	1	0	1	1	1	1	0	1	2	1	0	1	3	0	1	0	1	0	0	0	0		2		1	1	1	3	3	3	3	3	3	3	3	3	2	2	3	3	3	3	3	2
252	30	22	0	1	1	1	0	1	1	1	1	1	2	1	0	4	2	2	4	1	2	2	0	0	1	1	2	1	1	2	2	1	2	2	1	1	2	1	1	3	3	3	3	2	2	2	2	3	1
85	17	21	0	1		1	1	1	1	0	1	1	2	1	0	3	4	4	4	4	2	2	2	2	1	1	1	3	1	2	1	2	3	3	3	3	3	3	3	4	4	4	4	1	2	1	1	1	2
53	17	40	0	3	1	1	1	1	1	1	1	1	1	2	0	3	3	3	4	4	1	2	0	2	1	1	1	3	1	3	3	3	4	3	4	4	4	3	3	4	2	1	3	2	4	4	3	3	1
422	3	58	0	2	35	1	0	1	0	1	1	1	1	2	0	0	4	4	0	2	1	0	1	1	0	2	1	1	1	2	2	1	2	2	2	2	2	2	2	3	4	2	2	3	3	3	3	2	1
23	17	23	1	1	3	1	1	1	1	1	1	1	2	1	2						0	0	0	0	1	2	2	2	1	1	1	1	4	4	1	1	1	3	4	3	3	1	4	4	4	4	4	1	1
229	30	20	0	1	1	1	1	1	1	1	0	1	2	1	0	3	1	4	1	0	2	0	0	0	1	1						2	2	2	2	3		2	2	2	3	3	3	3	2	3	3	3	2
190	24	38	0	1	21	1	0	1	1	1	1	1			0	2	2	2	2	2	0	1	0	0	1	1	3	1	1	1	1	3	3	3	3	3	3	2	3	3	3	1	1	3	3	3	1	1	2
139	14	40	0	1	19	1	1	1	1	1	1	1	1	2	0	4	4	4	4	4	2	2	2	2	1		1	3	1	2	2	1	2	2	2	2	2	2	2	2	2	3	3	2	3	2	3	3	2
287	27	27	0	1	6	1	0	1	1	1	1	1	0	3	0	0	2	2	0	0	0	0	0	0	0		2	3	1	2	2	3	2	1	3	2	2	2	2	2	2	2	2	2	2	2	2	2	3
236	30	22	0	1	1	1	1	1	0	1	1	1	2	1	0	0		1	0	0	1	1	0		1		2	3	1				2	2	3	3	2	2	2	3	3	3	3	3	3	3	3	3	1
71	17	22	0	1	4	0	0	1	0	0	1	1	1	2	2	0	2	1	0	0	0	2	0	0	0	2	1	1	1	1	1	1	2	1	2	2	2	2	2	2	3	2	2	3	3	3	3	3	3
63	17	42	0	1	22	1	1	1	1	1	1	1	2	1	0	0	1	1	0	1	2	2	2	1	2	2	1	1	1	2	2	3	3	2	3	3	2	2	2	3	3	2	2	2	3	3	3	3	2
240	30	54	0	1	32	1	1	1	1	1	1	1	1	2	0	0	0	3	0	3	0	0	0	0	1	3	3	1	1	2	3	1	2	3	2	4	2	2	2	2	2	2	2	3	2	3	3	2	1
234	30	22	0	1	2	0	1	1	1	1	1	1	2	1	0	2	3	0	1	1	0	0	0	0	1	2	1	2	2	1	3	2	3	3	2	2	2	3	2	3	3	1	1	2	2	1	1	1	2
9	17	21	0	1	1	1	1	1	1	1	1	2	3	0	0	4	4	4	4	4	2	0	0	0	1	3	1	3	3	2	2	3	3	3	2	3	2	3	4	2	2	3	3	2	1	1	3	3	3
242	30	27	0	0	2	1	1	1	1	0	1	2	2	1	0	0	1	1	0	1	2	2	2	2	2	0	1	3	3	2	2	1	2	2	2	2	2	1	1	3	3	3	3	3	3	3	3	3	1
438	16	32	0	1	5	0	1	0	1	1	0	1	3	0	0		0				0			0	1	1	1	3	3	1		1	4										4	4	1	1	1	1	3
31	17	54	0	6	10	1	1	1	0	1	1	1	1	2	0	4	4	4	4	4	2	2	2	2	1	0	1	1	3	1	1	3	4	4	4	4	4	4	4	4	4	1	1	1	1	1	1	1	3
45	17	29	0	0	5	1	1	1	1	1	1	1	1	2	0	3	3	3	2	3	2	2	2	2	1	1	1	1	1	1	1	1	3	2	3	1	2	2	2	2	3	2	2	2	2	2	2	2	1
26	17	23	0	1	3	1	0	1	1	1	1	1	2	1	0	1	0	1	0		0	0	0	0	0	0	1	1	1	1	1	1	4	2	4	2	2	1	1	4	4	2	2	1	1	1	3	4	1
411	3	22	1	1	2	1	1	0	1	1	1	1	1	2	0	0	0	0	0	1	0	2	2	2	2	2	1	3	1	4	2	1	3	2	3	3	2	2	2	4	4	3	3	2	2
407	3	49	0	1	19	1	1	1	1	1	1	1	2	1	0	0	0	0	0	0	2	2	2	2	1		1	2	1	1	1	1	2	3	4	3	2	2	2	4	4	3	3	3	2	1	3	3	1
381	3	49	0	1	10	1	1	0	0	0	0	1	2	1	10	0	1	1	0	1	2	2	0	1	1	1	1	1	1	1	2	1	2	2	2	2	2	2	2	2	3	2	2	3	3	3	3	3	2
191	24	63	0	1	45	1	0	1	1	1	1	3	0	3	4		4	4	4	4	2	2	2	2	1	0	1	1	1	1	1	1	1	2	3	3	3	3	4	3	3	2	2	2	4	4	3	4	1
405	3	50	0	1	16	1	1	1	0	0	1	1	0	3	0	0	3	3	0	3	2	2	2	2	0		1	2	1	1	1	1	2	2	4	3	2	2	2	4	4	3	3	2	2	2	3	3	1
308	16	49	0	1	28	1	0	0	0	0	1	3	0	3	0	0	1	1	4	4	2	2	2	0	0	0	1	1	1	1	1	1	2	1	1	3	1	1	1	1	1	1	1	3	4	3
297	27	25	0	2	7	1	2	1	1	1	1	1	0	3	0	2	2	0	4	4	2	2	0	2	1	0	4	3	1	1	2	1	4	2	2	2	2	2	2	2	2	3	3	3	1	1	1	1	3
56	17	26	0	1	4	1	1	1	1	1	1	1	0	3	0	4	1	1	0	1	1	1	0	2	1	2	3	1			3		3			3	1		3	3	3	2	3		3	4	3	3	2
293	27	27	0	0	1	1	1	1	1	1	1	1	2	1	0	0	0	1	0	0	1	0	1	1	1	2	3	1	1	1	1	1	3	1	2	2	2	2	2	3	4	2	2	3	2	2	3	2	1
99	14	23	0	1	4	1	1	1	1	1	1	1	2	1	0	4	4	4	0	4	2	2	2	2	2	0	1	3	3	2	2	1	2	2	1	2	2	1	2	2	4	3	3	2	3	1	4	4	2
336	16	64	0	0	45	1	1	1	1	1	1	1	2	1	0	0	3	2	0	0	2	2	2	2	1		1	2	1	1	1	1	4	1	4	4	3	2	1	4	4	1	1	3	3	3	1		2
166	9	30	0	1	8	1	1	1	1	1	1	1	2	1	0	1	2	2	1	1	1	0	2	2	1	1	2	3	1	2	2	3	1	3	2	3	2	2	2	2	2	2	3	2	2	3	2	2	3
332	16	35	0	1	8	0	2	0	0	0	0	1	2	1	0	0	1	2	0	1	0	1	1	1	1	1	4	1		2	1	1	3	3	2	3	2	2	3	3	3	3	3	2	2	2	3	3	2
218	30	50	0	1	30	1	1	0	0	0	0	0	0	3	3	1	0	1	1	0	0	2	2	0	0	1	1	1	3	1	1	1	4	2	4	3	2	2	2	3	4	1	2	3	3	3	3	3	1
427	3	29	0	0	5	1	1	1	0	0	1	1	2	1	0	0	1	1	0	1	1	1	1	1	1	1	1	1	1	2	1	1	2	1	2	3	1	1	1	2	2	2	2	3	3	3	3	3	1
225	30	33	0	1	8	1	1	1	1	1	1	1	0	3	1	4	4	4	4	4	2	2	2	2	2		2	3	1	3	3	1	2	1	2	1	2	2	2	2	4	2	2	2	2	3	3	3	1
214	24	47	0	0	22	1	0	0	0	0	0	1	1	2	0	0		4	0	2	1	1	0	0	0	3	2	1	1	2	2	3	4	4	2	4	2	3	4	4	4	1	1	1	1	1	1	2	2
301	27	52	0	2	12	1	1	1	1	0	1	1	1	2	0	4	4	4	4	4	0	0	0	2	1	2	3	3	3	1	1	3	1	2	2	2	2	2	2	2	2	3	3	3	3	3	3	3	3
429	3	20	0	1	1	1	1	1	0	0	1	1	1	2	0	0	1	1		1	1	1	1	1	1	1	1	1	1	2	1	1	2	1	2	3	1	1	1	2	2	2	2	3	3	3	3	3	1
[truncated: 24 more columns]
