# Supplementary material for: Re-validation and cultural adaptation of the brief, standardized assessment tool for measuring HIV-related stigma in healthcare settings in Almaty, Kazakhstan
Source: PLoS One. 2022 Nov 2;17(11):e0276770. doi: 10.1371/journal.pone.0276770 (PMC9629601; doi:10.1371/journal.pone.0276770)
Supplement: S3 Dataset — (CSV) [file pone.0276770.s007.csv]

ID	polyclinic	age	gender	position	Q5	Q6	Q0A	Q7B	Q7C	Q7D	Q8	Q8A	Q9	Q10A	Q10B	Q10C	Q10D	Q10E	Q11A	Q11B	Q11C	Q11D	Q12	Q14	Q15	Q16	Q17	Q18A	Q18B	Q19	Q20A	Q20B	Q20C	Q20D	Q20E	Q20F	Q20G	Q20H	Q20I	Q21	Q21A	Q22_A	Q23_A	X24_A	Q25	Q26	Q27	Q28	Q29
1	1	17	47	0	1	1	1	0	1	1	1	1	2	0	2	3	2	0	2	0	1	1	0	1	2	0	2	0	0	0	0	2	0	2	2	2	1	0	1	0	2	2	0	0	0	2	2	0	1
2	2	17	36	0	1	0	0	0	1	1	1	1	1	0	2	2	2	2	2	1	1	1	1	0								0	0	0	0	2	2	2	1	1	1	1	1	1
3	3	17	22	0	1	1	1	0	0	0	1	1	0	0	1	4	2	0	0	2	0	0	0	1	2	0		2	0		0		2	1		1	2	2	1	1	2	2	1	1	1	2	2	2	0
4	4	17	28	0	3	1	1	0	0	1	1	3	0	4	4	4	4	4	4	2	2	2	2	1	1	3	2	1	1	1	2	2	2	1	1	2	2	2	2	1	2	2	1	1	1	1	1	2	2
5	5	17	30	0	3	1	1	0	0	1	1	3	3	0	4	4	4	4	4	2	2	2	2	1	2	3	1	1	2	2	2	2	2	2	2	2	2	2	1	2	2	2	2	0	0	1	1	2	2
6	6	17	23	0	1	1	1	0	1	0	1	1	0	0	1	2	3	4	3	2	0	0	0	2	2	2	1	1	1	1	0	2	2	1	2	2	2	2	1	0	2	2	1	1	0	2	2	0	0
7	7	17	54	0	3	1	1	0	1	1	1	1	1	0	4	4	4	4	4	2	2	2	2	2	0	1	2	2	1	1	2	3	2	2	2	2	2	3	2	0	1	1	0	2	2	2	2	2	2
8	8	17	41	0	3	1	1	0	1	1	1	0	0	1	4	4	4	4	4	2	2	2	2	2	0	1	2	2	1	1	2	3	2	2	2	2	2	3	2	0	1	1	0	2	2	2	2	2	2
9	9	17	21	0	1	1	1	0	1	1	1	2	0	0	4	4	4	4	4	2	0	0	0	1	3	0	2	2	1	1	2	1	1	2	1	2	1	0	2	2	2	2	1	0	0	2	2	2	2
10	10	17	64	0	1	1	1	0	1	1	1	1	2	0	4	4	4	4	4	2	2	2	2	1	0	0	0	0	0	0	0	0	0	0	0	0	0	0		0	0	0	0	0	0	0	0	2	2
11	11	17	42	0	1	1	1	0	1	0	1	1	1	0	0	2	0	0	1	0	0	0	0	1	1	2	2	0	0	0	0	0	1	2	1	3	2	2		0	2	2	0	0	0	1	1	0
12	12	17	35	0	1	1		0	1	1	1	1	2	0	0	3	3	0	3	2	2	2	2	1	1	0	2	0	0	0	0	2	3	0	1	0	3	3	0	0	1	1	0	0	0	3	3	0	0
13	13	17	52	0	1	1	1	0	1	1	1	1	2	0		3	3	3	3	2	2	2	0	1	3	1	2	0	0	0	0	2	1	2	0	1	1	1	1	1	2	2	2	2	2	2	2	2	2
14	14	17	44	0	1	1	1	0	0	0	1	1	1	2	4	4	4	4	4	2	2	2	2	1	1	0	0	0	0	0	2	1	2	1	1	1	2	1	1	1	2	2	0	0	0	2	2	1	1
15	15	17	66	0	1	1	1	0	1	1	1	1		0	0		1	0		0		0	2	1	2	0	2	1	0	0	0														0	0	0	0	0
16	16	17	49	0	5	1	0	1	0	0	0	1	2	0	0		3	0	3	1	1	0	0	0	2	1	0	0	0	0	0	0	0	0	0	0	0	0	1	0	0	0	3	0	0	1	1	0	0
17	17	17	30	0	1	1	0	0	1	1	1	1	1	2	0	2	2	0	2	2	2	2	2	0	0	0	0	0	0	0	0	1	2	1	1	2	3	3	2	2	1	1	2	2	2	3	3	0	2
18	18	17	43	0	1	1	0	0	1	1	1	1	0	0	0	2	1	0	1					0	1	0	0	0	0	1	2	3	2	2	2	3	2	2	1	1	1	1	0	0	0	2	2	2	1
19	19	17	22	0	1	1	1	1	0	0	0	1	1	0	1	2	2	4	1		1	0	1	1	1	1	2	0	0	0	0	0	2	1	2	2	2	1	1	1	2	2	1	3	2	1	2	2	2
20	20	17	59	0	1	1	1	0	1	0	1	1	1	2	1		1	0	1			0	0	1	2	1	0	0	1	1	0	2	2	1	1	2	2	2	2	2	2	2	1	1	1	1	1	0	0
21	21	17	25	0	1	1	1	0	1	1	1	1	1	0	1	3	3	2	1	0	0	0	1	1	1	1	1	0	1	0	2	2	2	3	3	3	2	2	1	0	1	1	1	1	1	1	2	1	2
22	22	17	24	0	1	1	1	1	0	1	1	1	1	0	0	0	4	4	4	2	2	2	2	1	2	0	0	0	1	1	0	1	1	1	1	2	2	3	1	1	1	1	1	1	1	1	2	0	1
23	23	17	23	1	1	1	1	0	1	1	1	1	1	2						0	0	0	0	1	2	1	1	0	0	0	0	0	0	3	3	3	1	0	1	1	0	3	3	3	3	3	0	0	0
24	24	17	24	0	1	1	1	0	0	0	1	1	3	2	0	0	4	4	1	2	2	2	2	1	0	0	2	0	0	0	0	1	2	1	0	1	2	1	1	1	2	2	2	1	1	3	3	1	1
25	25	17	26	0	1	1	1	1	0	0	0	1	2	0	0	1	2	0	1	0	0	0	1	1	2	0	0	0	0	0	0	2	2	2	2	3	2	2	1	0	1	1	1	2	2	2	2	1	1
26	26	17	23	0	1	1	0	0	1	1	1	1	1	0	1	0	1	0		0	0	0	0	0	0	0	0	0	0	0	0	0	2	0	2	2	3	3	0	0	1	1	0	0	0	2	3	0	2
27	27	17	25	0	1	1	1	0	1	1	1	1	1	2	3	3	3	1	3	0	0	0	1	1	3	0	2	2			0	2	2	1	2	1	1	1	1	2	1	1	2	1	1	2	2	2	2
28	28	17	61	0	1	1	1	0	1	1	1	1	1	0	0	1	0	0	0	2	2	0	0	1	2	1	0	0	0	0	0	1	2	2	1	1	2	2	0	0	1	1	0	0	0	1	1	1	1
29	29	17	23	0		1		0	1	1	1	1	1	0	4	4	4	4	4	2	2	2	2	2	2	1	2	0	1	1	2	2	2	1	1	2	2	2	2	1	2	2	2	2	2	1	1	2	2
30	30	17	27	0	6	1	1	0	1	1	1	1	2	0	4	4	4	2	2	1	0	0	1	1	0	0	2	2	0	1	2	1	1	1	1	1	1	1	1	1	2	2	2	1	2	1	1	2	2
31	31	17	54	0	6	1	1	0	0	1	1	1	2	0	4	4	4	4	4	2	2	2	2	1	0	0	0	2	0	0	2	0	0	0	0	0	0	0	0	0	0	0	0	0	0	0	0	2	2
32	32	17	34	0	5	1	1	0	1	1	1	1	2	0	4	4	4	4	4	2	2	2	2	1	1	1	1	1	0	0	1	1	2	1	1	2	2	3	1	1	2	2	2	2	2	2	2	1	1
33	33	17	31	0	5	1	1	0	1	0	1	1	2	0	4	4	4	4	4	2	2	2	2	2	1	0	0	0	1	1	1	2	3	3	3	3	3	3	3	3	3	1	2	2	2	2	2	2	2
34	34	17	22	0		1		0	1	1	1	1	2	0	4	4	4	2	2	2	0	0	2	2	1	1	2	0	1	1	1						2	1	1	1	2	2	1	1	1	1	1	2	2
35	35	17	70	0	0	1	0	1	0	0	0	1	3	0	0		0	0	0		0	0	0	0	0	0	0	0	0	0	0	2	2	2	2	2	2	2	0	0	0	0	3	3		2	2	0	0
36	36	17	36	1	0	1	0	0	1	1	1	3	3	1	0		4	4	4	1	2	2	1	0	2	0	0	0	0		2	2	2	1	2	2	2	2	1	1	2	2	0	2	2	2	2	1	0
37	37	17	28	0	0	1	1	0	0	0	1	0	2	1	0	4	4	0	4	1	2	0	2	0	2	0	2	0	0	0	0	2	3	3	3	3	3	3	2	0	1	1	0	3	2	2	3	1	1
38	38	17	54	0	0	1	0	0	0	0	1	1	2	0	1	3	3	0	2	2	2	2	2	0	0	0	0	0	0	0	0	2	3	2	1	3	2	2	1	0	0	0	1	2	2	2	2	1	1
39	39	17	24	0	0	1	1	0	1	1	1	1	1	0	0	4	4	0	4	1	1	1	1	1			0	0	0	0		1	3	2	2	2	3	3	1	1	2	2	1	1	0	2	1	0	0
40	40	17	25	0	0	1	1	0	1	0	1	1	2	0	1	4	4	4	4	1	1	1	1	1	2	0	0	0	0	0	0	1	2	1	1	2	3	3	1	1	1	1	1	1	0	2	2	0	0
41	41	17	52	0	0	1	0	0	1	1	1	1	1	0	2	2	0	2	2	2	2	2	2	0	0	0	0	0	0	0	0	1	2	1	1	2	3	3	2	2	1	1	2	2	2	3	3	0	2
42	42	17	30	0	4	1	1	1	0	0	0	1	2	0	0		3	0	3	1	1	0	0	1	2	1	0	0	0	0	0	1	0	0	0	0	0	0	1	0	0	0	3	0	0	1	0	0	0
43	43	17	22	0	2	1	1	0	0	0	1	1	0	0	2	2	2	2	2		0	0	0	2	1	1	2	2	1		2		1		2	3	3	3	1	3	3	3	3	3	3	3	2	0	2
44	44	17	27	0	4	1	1	0	1	1	1	1	1	0	3	3	3	2	2	2	2	2	2	1	1	0	2	2	1	1	1	3	1	2	0	1	1	3	1	1	2	3	0	0	0	0	0	1	2
45	45	17	29	0	0	1	1	0	1	1	1	1	2	0	3	3	3	2	3	2	2	2	2	1	1	0	0	0	0	0	0	1	2	1	3	2	2	2	2	1	1	1	1	1	1	1	1	0	1
46	46	17	58	0	0	1	1	1	0	1	0	1	3	0	0		0	0	0	1	1	1	0	1	0	1	0	0	0	0	0	2	1	2	0	2	2	2	2	2	1	0	2	0	2	0	1	0	1
47	47	17	32	0	0	1	1	0	1	1	1	1	1	0	4	4	4	4	4	1	2	1	2	1	0	0	0	0	0	0	0	1	2	2	1	2	2	2	1	1	1	1	1	0	0	2	2	1	0
48	48	17	28	0	0	1	1	0	1	0	1	1	2	0	0	4	4	0	4		4	4	4	1	0	0	0	0	1	1	2	1	3	1	1	3	2	2	1	1	1	1	1	1	1	2	2	2	0
49	49	17	64	0		1	1	0	1	1	1	0	2	1	1	1	0	0	0		0	0	0	1	2	0	0	0	1	1	0	0	2
50	50	17	54	0		1	1	0	1	1	1	1	0	0	0		0	3	3	0	0	0	1	2	0	0	2	0	0	0	0	0	0	0	2	0	0	0	0	0	0	0	0	0	0	0	0	0	0
51	51	17	23	0	1	1	1	1	1	1	1	1	2	0	3	3	3	3	3	1	0	0	0	1	1	0	2	0	0	0	0	1	1	0	2	0	0	0	0	0	0	0	0	0	0	0	0	0	0
52	52	17	21	1	1	1	1	0	1	1	1	1	1	0	0	2	0	1	0	2	0	2	2	2	1	0	1	1	0	0	2	0	1	1	1	1	1	1	1	1	1	1	1	1		3	3	0	1
53	53	17	40	0	3	1	1	0	1	1	1	1	2	0	3	3	3	4	4	1	2	0	2	1	1	0	2	0	2	2	2	0	1	0	0	0	1	1	0	2	0	2	1	3	3	2	2	0	2
54	54	17	53	0		1	1	0	0	1	1	1	3	0	4	4	4	4	4	2	2	2	2	1	1	3	0	2	2	3	2	2	0	0	1	1	1	1	1	1	2	2	2	1	1	1	1	2	2
55	55	17	51	0	1	1	1	0	1	1	1	1	3	2	0		2	0	2	1	0	0	0	1	0	0	0	0	0	0	0	0	2	0	0	2	2		0	0	0	0	0	0	0	0		0	0
56	56	17	26	0	1	1	1	0	1	1	1	1	3	0	4	1	1	0	1	1	1	0	2	1	2	2	0			2		1			1	3		1	1	1	1	2		2	3	2	2	1	0
57	57	17	53	0	1	1	1	1	0	0	1	1	1	0	3	4	3	3	3	2	2	0	0	2	1	2	1	0	0	0	0	2	2	1	1	2	2	0	2	2	0	0	1	1	1	1	1	1	0
58	58	17	19	0	1	1	1	0	1	0	1	1	1	0	3	4	3	3	3	2	2	2	2	2		2	1	0	0	0	0	2	2	2	2	2	2	2	2	2	0	0	1	1	1	1	1	1	1
59	59	17	52	0	1	1	1	0	1	1	1	3			4		1	0	1	1	1	0	2	1	2		2	0	2	1	2	1			1	3			1	1	1	1	2	2	3	2	2	1	0
60	60	17	26	0	1	1	1	1	0	0	0	1	1	0	0	4	4	0	0	1	2	2	2	1	2	0	2	2	0	0	2	0	2	0	0	2	2	2	0	0	1	1	2	0	1	2	2	0	1
61	61	17	74	0	0	1	1	0	0	1	0	0	1	1	0		4	4	4	2	2	2	2	1								2	2	2	2	2	1	2	0	0	0	2	2	2	2	2		0	0
62	62	17	55	0	1	1	1	0	1	1	1	0	1	11	0	0	0	0	0					1	0	0	0	0	0	0	0	0	3	3	3	3	3	3	3	3	3	3	3	3	3	3	3	1	1
63	63	17	42	0	1	1	1	0	1	1	1	1	1	0	0	1	1	0	1	2	2	2	1	2	2	0	0	0	1	1	2	1	2	1	1	2	2	2	1	1	1	1	1	2	2	2	2	1	1
64	64	17	55	0	1	1	1	0	0	0	1	1	2	0			1	1	1	1	1	0	1	2	1	0	0	0	0	0	2	1	1	1	0	1	1	1	0	0	1	1	1	1	1	1	2	0	0
65	65	17	60	0	1	1	1	0	1	1	1	1	2	0	0	1	1	0	1	1	1	0	0	1	1	2	2	2	0	0	0	3	2	2	3	3	3	3	1	1	1	1	2	2	2	2	2	2	2
66	66	17	66	0	0	1	1	0	0	0	1	1	2	0	1	4	4	4	4	2	2	2	2	1	1	0	0	0	0	0	0	1	1	1	1		2	2	0	0	1	1	1	1	0	1	2	0	0
67	67	17	58	0	0	0	0	1	0	0	0	0	2	1	0	3	2	0	1	1	1	1	1	0	0	0	0	0	0	0	0	3	3	2	2	2	3	3	3	0	0	0	3	3	3	3	3	0	0
68	68	17	25	0	1	1	0	0	0	0	1	0	2	0	4	4	4	4	4		2	0	0	0	1	1	2	0	1	1	2	1	2	1	2	2	2	2	2	2	2	2	2	2	2	2	2	1	0
69	69	17	44	0	1	1	1	0	0	0	1	1	1	0	4	4	4	4	4	2	2	2	2	1	1	0	2	2	0	0	2	1	3	1	1	1	3	3	1	1	1	1	1	0	1	2		2	0
70	70	17	22	0	1	1	1	0	1	1	1	1	1	0	0	2	3	1	3	1	0	0	0	1	0	0	2	1	2	1	0	2	2	1	1	2	2	1	0	1	1	2	2	1	1	2	2	2	1
71	71	17	22	0	1	0	0	0	0	0	1	1	2	2	0	2	1	0	0	0	2	0	0	0	2	0	0	0	0	0	0	2	3	2	2	2	2	2	2	1	1	1	2	2	2	2	2	2	2
72	72	17	28	0	1	1	1	0	0	1	1	1	1	0	0	1	1	0	1	1	0	0	0	1	0	0	2	2	0	1	0		2	0	1	1	2	3	1	1	2	2	0	2	0	0	1	0	2
73	73	17	22	0	1	1	1	0	0	1	1	1	1	0	3	2	3	0	0	2	2	2	2	1	3	1	0	0	0	0	2	2	0	1	0	0	0	2	1	1	2	1	0	0	0	0	1	0	2
74	74	17	64	0	1	1	0	0	0	1	1	0	2	1	0	0	0	0	0	2	2	2	2	2	1	0	1	0	0	0	2	2	2	2	2	2	2	2	1	1	2	2	0	2	1	2	2	2	0
75	75	17	27	0	1	1	1	0	1	1	1	1	3	0	0	0	0	0		2	2	2		1	0	0	1	0	0		2	2	2	2	2	2	2	2	1	1	2	2	0	2	1	2	2	2	0
76	76	17	50	0	1	1	1	0	1	0	1	1	0		0	3	3	3	3	1	0	1	1	2	2	3	1		0	0	0	1	0	3	2	2	2	2	2	2	2	2	2	2	2	2	2	0	1
77	77	17	48	0	1	1	0	0	1	0	1	1	3	0	3	3	3	3	3	2	2	2	0	0	1	0	1	0	0	0	0	0	0	0	0	0	0	0	0	0	0	0	3	0	0	0	1	0	0
78	78	17	28	0	1	1	1	0	0	0	1	1	1	0	4	1	2	0	2	0	0	1	2	1	1	0	0	2	0	1	1	2	2	1	2	2	2	2	1	1	2	2	1	1	0	1	1	1	1
79	79	17	22	0	1	0	1	0	0	1	1	1	1	0	0	2	2	0	1	0	2	2	2	2	0	1	1	1	1	1	2	1	2	1	2	2	2	2	1	2	2	1	1	1	2	2	2	1	1
80	80	17	59	0	1	1	1	0	0	0	1	1	3	0	0	1	1	0	0	2	0	0	0	1	0	1	1	0	0	0	0	2	2	1	0	1	1	1	2	0	2	2	1	1	1	2	2	0	0
81	81	17	60	0	1	1	1	0	0	0	1	1	1	3	0		2	0	2	2	0	0	0	1	0	1	1	0	0	0	0	2	2	1	0	1	2	2	0	0	2	2	2	3	2	2	2	0	0
82	82	17	62	0	1	1	0	1	0	0	1	0	2	11	0	2	1	0	0	1	1	1	1	1	1	0	0	0	0	0	0	2	1	2	2	2	2	2	1	1	1	1	2	2	2	1	0	1	0
83	83	17	24	0	1	1	0	0	1	0	1	1	0	0	2	3	3	0	3	2	0	0	0	0	1	1	0	0	0	0	2	1	3	1	1	1	1	1	1	1	1	0	1	1	1	2	2	0	1
84	84	17	49	0	1	1	1	0	1	1	1	1	3	0	0	2	2	2	2	2	0	0	0	1	2	0	0	2	0	0	0	0	0	0	0	2	2	2	1	1	1	1	1	1	2	2	2	0	1
85	85	17	21	0	1	1	1	0	1	0	1	1	1	0	3	4	4	4	4	2	2	2	2	1	1	0	2	0	1	0	1	1	1	1	1	1	1	1	0	0	3	3	0	1	0	0	0	1	0
86	86	17	27	0	1	1	1	1	0	0	0	1	1	0	4	2	3	4	1	2	2	0	2	1	1	3	2	2	0	0	2	3	2	0	3	3	2	2	0	0	1	1	0	0	0	1	1	1	1
87	87	17	56	0		1	1	0	1	1	1	1	1	0	4		4	4		0	1	0	1	1	2	2	2	2	0	0		2	0	2	2	2
88	88	17	22	1	1	1	1	1	0	0	0	1	1	0	4	1	1	0	1	2	0	0	0	1	3	1	0	0	0	0	0	2	1	1	2	2	1	1	1	1	3	3	2	1	1	2	2	1	1
89	89	17	41	1	0	1	1	0	1	1	0	1	1	0	3	3	2	1	3	0	0	0	0	0	2	1	0	0	0	1	1	0	1	0	0	0	1	0	0	1	0	0	0	2	0	0	2	0	0
90	90	17	25	0	5	1	1	0	1	0	1	1	2	0	4	1	2	1	2	1	0	0	0	1	1	0	0	0	0	0	0	1	2	0	2	2	2	2	0	0	0	0	0	0	0	0	0	0	2
91	91	17	24	0	1	1	1	0	1	0	1	1	1	0	0	2	2	0	2	2	2	2	0	1	1	0	2	0	0	0	0	2	2	1	2	2	2	2	1	1	2	2	2	1	1	2	2	2	2
92	92	17	30	0	3	1	1	0	0	1	1	3	3	0	4	4	4	4	4	2	2	2	2	1	2	3	1	1	2	2	1	2	3	2	2	2	2	2	2	2	2	2	2	3	2	2	1	1	1
93	93	14	50	1	0	1	1	0	1	0	1	1	2	0	0		0	0	0	2	2	0	2	1	3	0	2	2	1	1	0	0	2	1	0	2	2	2	2	2	2		1	2	2	3	2	2	2
94	94	14	43	0		1	1	0	1	1	1	1	2	0	0	4	0	0	0	1	1	0	1	1	0	0	0	0	0	1	0	3	3	1	1	1	1	1	0	0	2	2	2	1	1	2	2	0	0
95	95	14	58	0	1	1	1	0	1	1	1	1	3	0	2	2	2	1	2	0	0	0	2	2	3	0	0	0	1	1	0	0	0	0	0	0	0	0	0	0	2	2	0	0	0	0	0	0	0
96	96	14	58	0	0	1	1	0	1	1	1	1	3	0	2	2	2	2	2	2	2	2	2	2	3	0	0	0	0	0	0	0	0	0	0	0	0	0	0	0	0	0	0	0	0	0	0	0	0
97	97	14	70	1	0	1	1	0	1	1	1	1	2	0	4	4	4	4	4	2	2	2	2	2	1	1	2		1	1	0	1	1	2	0	1	1	1	0	0	1	1	2	3	1	2	1	2	1
98	98	14	35	0	1	1	0	0	0	0	1	1	1	0			1			1	1	0	1	1	0	1	2	0	1	1	2	1	2	2	1	2	2	2	2	1	1	1	2	1	0	1	2	1	1
99	99	14	23	0	1	1	1	0	1	1	1	1	1	0	4	4	4	0	4	2	2	2	2	2	0	0	2	2	1	1	0	2	2	3	2	2	3	2	2	0	2	2	1	2	0	3	3	1	1
100	100	14	24	0	6	1		0	1	1	1	1	1	0	3	3	3	3	3	2	2	2	2	2	1	1	1	0	1	1	2	0	2	2	2	2	2	2	1	2	1	1	1	1	2	2	2	2	2
101	101	14	22	0	1	1	1	0	1	0	1	1	1	0	2	2	2	2		2	2	2	2	1	2		2	2	1	3	0	1	1	1	1	1	1	1	1	1	1	1	1			1	1	0	2
102	102	14	54	0	1	1	1	1	0	0	1	1	2	0	2		2	2	2	0	0	0		1		1		2	1	1	2	1	0	1	1	1	1	1	1	0	1	1				1	1	0	2
103	103	14	22	0	1	1	1	0	1	0	1	1	1	0	2	2	2	2	2		1	1	0	1	1	2	1	0	1	1	0	1	2	2	2	2	2	2	2	2	2	2	2	1	1	2	2	0
104	104	14	50	0	1	1	1	0	1	1	1	4	3	0	0	2	2	0	1	0	0	0	0	1	3	0	2	2	3		2	0	0	0	1	3	1	0	1	3	2	3	1	1	1			2	2
105	105	14	21	0	1	1	1	0	1	0	1	1	1	0	0	3	3	0	2	0	0	0	0	1	2	1	1	2	1	0	2	2	2	1	2	1	2	2	1	1	2	2	1	1	0	1	1	0	0
106	106	14	23	0	1	1	1	0	0	1	1	1	1	0	4	4	0	2	0	1	1	1	0	1	0	2	1	0	1	1	2	1	1	1	1	2	2	2	2	1	1	1	2	2	1	2	2	0	0
107	107	14	53	0	1	1	1	0	1	1	1	1	1	0						0	1	0		2	2		2	0	1	1	2		2		1	1	1	1	1	1	2	2	2	2	2	2	1	0	2
108	108	14	24	0	2	1	1	0	1	1	1	1	2	0	1	2		0	2	2	1	2	2	1		1	0	0	1	1	0	1	2	1	1	2	2	2	1	1	1	1	1	1	1	1	2	0	0
109	109	14	25	1	2	1	1	0	1	1	1	1	2	0	1		2			2	0	0	2	1		1	0		1	1		2	2	1	1	2	2	2	1	1	1	1	1	1	1	1	1	0	0
110	110	14	49	0	1	1	1	0	1	1	1	1	0	0	1	3	3	3	0	2	2	2	1	1	0	0	2	2	0	0	0	0	1	1	1	1	1	1	1	1	0	0	0	2	2	3	3	1	1
111	111	14	28	0	0	1	1	0	1	1	1	1	3	0	1	3	3	3	0	2	2	2	2	1	3	2	0	0	0	0	0	0	0	1	1	1	2	2	2	2	0	0	0	2	2	3	3	1	2
112	112	14	50	0	1	1	0	0	1	0	1	1	2	0	0			0	0	0	2	2	1	1	0	0	0	0	0	0	2	2	2	2	2	2	2	3	3	2			2	2	2	2	2	2	2
113	113	14	31	0	0	1	1	0	1	0	1	1	2	0	1	0	4	1	4	1	1	2	1	0	2	2	2	2	1	2	0	2	0	1	0	2	2	2	2	2	0	1	2	2	1	2	2	0	1
114	114	14	50	0	1	1	1	0	0	0	1	1	3	0	0	1	0	0	0	1	2	2	2	1	0	1	0	0	0	0	0	2	2	3	1	2	2	2	2	2	2	3	2	2	2	2	2	0	2
115	115	14	28	0	0	1	1	0	1	1	1	1	2	0	0	3	3	0	4	1	1	0	1	1								2	2	1	0	0	0	0	0	0	0	0	0	0		3	3	0	1
116	116	14	52	0	0	1	1	1	1	0	0	1	1	0	0	2	2	0	2	0				1		0	0	0	1	1	2	1	3		0	1	2	3	2	0	2	2	0	0	1	2	2	1	1
117	117	14	49	0	1	1	0	0	1	1	1	0	2	1	0	2	3	0	2	2	0	0	0	1		0	0	0	0	0	0	3	3	2	2	2	2	3	2	2	1	1	2	3	3	3	3	0	0
118	118	14	24	0	1	1	1	0	1	1	1	1	1	0	1	1	1	1	1	1	1	1	0	1	2	2	1	1	0	0	0	1	2	0	1	2	2	2	1	1	2	2	2	2	1	2	2	1	2
119	119	14	52	0	1	1	0	0	1	1	1	0	2	1	0	2	3	0	2		2	0	0	1		0		0	0	0	0	3	3	2	2	2		3	3	2	1	1	2	3	3	3	3	0	0
120	120	14	51	0	1	1	1	0	1	0	1	1	3	0	3	3	3	2	2	0	0	0	0	1	1	1	2	0	1	1	2	1	1	1	0	1	1	1	1	1			2	1	2	2	2	2	2
121	121	14	64	0	1	1	1	0	1	1	1	3	3	0	0		2	0	2	2	2	0	0	0	2	0	2	0	0							1	1	1	0	0	0	1	2	2	2	3	3	1	1
122	122	14	50	0	1	1	0	0	1	1	0	1	3	0	0	3	3	0	3	1	1	1	1	2	2	0	2	2	1	1	2	1	2	2	2	2	2	2	1	1	1	1	2	3	3	2	2	0	0
123	123	14	42	0	1	1	1	0	0	1	0	1		0	0	0	0	0	3	0	1	0	1	1			2	2				1	2	2	2	2	1	1	1	1	2	2	2	2	2	3	2	0	2
124	124	14	45	0	1	1	0	1	0	0	1	1		0	0	2	0	0	0	1	1	0	2	0	1	0	0	0	1	1	2	2	2	0	1	1	2	2	0	0	2	2	2	2	2	2	2	1	1
125	125	14	36	0	1	1	1	0	0	1	1	1	3	0	2	2	2	2	2	2	2	0	1	2	1	0		2	0	0		0	0	0	0	2	2	2	0	0	3	3	0	0	0		0	0	0
126	126	14	22	0	1	1	1	0	1	1	1	1	1	0	2	4	4	2			0			1		1			1	1	0	1	1	1	1	1	2	1	1	2	2	2	2	2	2	2	2	1	0
127	127	14	58	0	1	1	1	0	1	1	1	1	1	0	0									1	0	0	0	0	0	0	1	1	2	1	1	2	2	2	1	1		1	2	2	1	2	2	0	0
128	128	14	58	0	1	1	1	0	1	1	1	1	2	0	0	4	4	4	4	2	0	2	2	1	0	3	1	1	0	1	0	0	3	2	3	2	2	2	1	1	1	1	1	1	0	2	2	2	2
129	129	14	35	0	4	1	0	0	1	1	1	1	1	0	0	3	3	0	2	1	0	0	1	0	1	0	0	0	1	1	1	2	2	3	2	2	3	2	1	0	0	0	3	3	3	3	3	1	0
130	130	14	56	0	1	1	1	0	1	1	1	1	2	0	2	2	2	2	2	2	2	2	2	2	2	2	2	0	1	1	0	1	1	1	1	1	1	1	1	1	1	1	1	1	1	2	2	0	2
131	131	14	56	0	1	1	1	0	1	1	1	1	3	0	0	0	0	0	0		1	1	1	1	0		0	0	0	0	0	0	3	3	2	3	3	3	3	1	1	1	3	0	2	2	2	2	2
132	132	14	37	0	1	1	0	0	0	1	1	1	1	11	0	0	0	4	4	2	0	0	0	0	2	0	1	0	1	0	0	1	1	2	0	3	3	3	0	0	1	2	0	0	2	3	0	1	1
133	133	14	50	0	0	1	1	0	1	1	1	1	2	0	0	0	0	0		0	0	0		1		0	0	0	0	0	0	0	3	0	0	0	2	0	0	0	2	2	2	2	2	2	2	1	1
134	134	14	57	0	1	1	1	1	1	1	1	1	2	0	4	4	4	4	4	2	2	2	2	2		3	0	0	0	0	2	1	2	1	1	1	2	2			1	1	2	2	2				0
135	135	14	53	0	1	1	1	0	0	1	1	1	2	0	3	3	4	4	3	2	2	2	2	1								1	1	1	1	1	1	1	1	1	1	1	2	2	2	2	1	0
136	136	14	57	0	1	1	0	0	0	1	1	1	2	0	1	2	2	1	2	0	0	0	2	1	2	0	2	0	0	0	2	1	2	2	2	2	2	2	0	0	1	1	2	2	2	2	2	0	0
137	137	14	65	0	0	1	0	0	1	1	1	1	1	0		4	4	4	4	2	2	2	2	1	1	0	2	0	0	0	2	2	2	2	2	0	2	2	2	1	1	1	2	2	2	2	2	1	0
138	138	14	36	0	0	1	0	0	1	1	1	1	2	0	0	1	1	0	1	1	1	0	1	0	1	0	0	0	0	0	0	1	3	3	3	3	3	3	1	2	1	1	2	2	2	2	2	0	0
139	139	14	40	0	1	1	1	0	1	1	1	1	2	0	4	4	4	4	4	2	2	2	2	1		0	2	0	1	1	0	2	2	2	2	2	2	2	2	2	2	2	1	2	1	2	2	1	1
140	140	9	51	0	4	1	0	0	0	0	1	1		10	0	4	4	4	0	2	2	2	1	0	2	1	2	0	0	0	2	2	2	2	1	2	2	2	1	1	1	1	2	2	2	1	2	2	2
141	141	9	51	0	1	1	1	0	1	1	1			2	0	0	0	0	3	0	1	1	0	1	1	1	2	1	0	0	0	0	2	1	2		2	2	1	1	2	2	2	2	2	1	1	0
142	142	9	29	0	1	1	0	0	0	1	1	1	1	0			3	0	2	1	0	0	0	0	0	0	0	2	0	0	0	1	2	2	2	3	3	2	0	0	2	2	2	2	2	2	2	1	1
143	143	9	29	0	1	1	0	1	0	0	0	1	2	0	1	3	3	1	3	0	0	0	0	0	2	0	1	0	0	1	0	0	0	0	0	0	0	0	0	0	0	0	2	2		2	2	1	1
144	144	9	39	0	1	0	1	0	1	0	1	1	3	0		3	3		3	2	1	0	2	1	2	0	1	0	1	1	2	1	1	2	3	2	2	2	0	0	0	0	2	1	1	2	2	0	0
145	145	9	44	0	0	1	1	1	1	1	1	3	3	0	0	3	3	0	3	0	0	0	0	1	2	0	0	0	1	1	1	1	1	2	1	2	1	1	1	2	1	1	0	1	0	1	0	1	1
146	146	9	47	0	1	1	0	0	0	1	1	1	1	0	0	3	3	0	1	1	1	1	1	0	0	0	1	0	0		0	0	2	1	2	2	2	2	1	1	1	1	1	1	2	2	2	1	1
147	147	9	33	0	1	1	0	0	1	1	1	1	1	0	4	4	4	4	1	0	0	0	1	0	0	2	0	0	0	0	0	2	2	1	1	2	1	0	1	2	1	1	2	1	1	2	2	0	1
148	148	9	57	0	0	1	0	0	0	0	1	4	3	0	0	0	0	0	0	1	1	0	0	0	2	0	0	0	0	0	0	0	1	1	1	1	2	2	2	2	2	2	2	2	2	2	2	1	1
149	149	9	29	0	0	0	1	0	0	0	0	1	2	0	0	2	3	0	3	2	2	2	2	1	2	2	2	2	0	0	0	1	3	1	1	3	3	3	2	0	1	1	1	3	3	3	3	0	0
150	150	9	58	0	3	1	1	0	1	1	1	4	3	0	2	3	2	1	1	2	0	0	0	1		1	2	2	0	1	0	2	1	0	0	1	1	0	1	1	1	2	2	0	1	2	2	2
151	151	9	25	0	0	1	0	0	0	1	1	1	2	0	0	2	2	0	0	1	1	1	1	0	0	0	1	0	0	0	1	2	2	2	2	2	2	2	2	2	1	1	2	2	2	2	2	0	0
152	152	9	57	0	1	1		0	1	1	1	1	2	0	0	2	2	0	2		0	0	0	1			0	0	0	0	0	0	0	0	0	0	0	0	0	0	3	3				2	2	0	0
153	153	9	42	0	1	1	0	0	0	0	1	1	2	0	0	4	0	0	0	1	1	1	2	0	2	0	2	2	1	0	2	2	2	2	2	3	2	2	2	1	0	0	2	2	2	2	2	0	1
154	154	9	31	0	0	1	1	0	1	0	1	1	3	0	4	4	4	4	3	2	2	1	2	1	2	0	1	0	1	1	2	1	1	2	2	2	2	2	1	0	1	1	1	1	1	2	2	1	1
155	155	9	60	0	0	1	0	1	0	0	0	1	2	0	4	4	4	4	4	2	2	2	2	1	0	0	0	0	0	0	0	1	3	1	0	2	2	2	2	0	0	1	1	1	0	2	2	0	1
156	156	9	32	0	1	1	1	0	0	1	1	1	3	0	0	1	1	0	1	0	0	0	0	0	0	0	1	2	0	0	2	2	2	1	1	1	2	2	1	1	1	1	2	2	2	2	2	1	1
157	157	9	52	0	1	1	1	0	1	1	1	1	3	0	2	2	2	0	2	0	0	0	0	1			1	1	1	1		1	1	1	1	2	2	1	1	1	2	1	3	3	0	1	1	0	0
158	158	9	50	0	2	1	0	0	0	1	1			0						0	0	0	0	2	2	0	2	2	0		2	0	0	0	0	0	0	0	0	0	0	0	2	2	2	2	2	1	1
159	159	9	54	0		1	1	0	0	0	1	0	2	1	0	4	4	4	4	2	2	0	1	1	1	0	0	0	0	0	0	3	2	3	1	3	2	2	2	1	1	1	1	2	2	2	2	2	0
160	160	9	58	0	1	1	1	0	0	0	1	4	3	0	4	4	4	4	4	2	0	0	1	2	3		0	0	1	1	2	2	2	3	1	2	2	2	2	1	1	1	1		2	2	2	2	0
161	161	9	57	0	1	1	1	0	0	0	1	4	3	1	4	4	4	4	4	2	0	0	1	2	2		0	0	1	1	2	2	2	2	1	2	2	2	0	1	1	1	1	2	1	2	2	2	0
162	162	9	25	1	5	1	0	0	1	0	1	1	1	2		4	4	4	4	2	2	2	2	1	0	0	0	0	1	1	0	2	2	2	2	2	2	2	2	2	2	2	0	1	0	0	0	1	1
163	163	9	57	0	1	1	1	0	1	1	1				1	3	3	1		0	0	0		1								1	2	1	2	1		2		2	1	1	1	0	0
164	164	9	23	0	1	0	1	0	0	1	1	1	1	0	0	3	3	0		0	0	1	1	1		0	1	1	0	2	0	0	0	2	0	0	0	0	0	0	0	0	0	0	0	0	0	0	0
165	165	9	30	0	1	1	1	0	1	0	1	1	3	0	0	1	2	0	1					1	0	2	1	1	1	1	0	2	2	1	1	2	2	2	2	2	3	3	3	2	1	2	2	0	0
166	166	9	30	0	1	1	1	0	1	1	1	1	1	0	1	2	2	1	1	1	0	2	2	1	1	1	2	0	1	1	2	3	1	2	1	2	2	2	2	2	1	2	1	1	2	1	1	2
167	167	9	45	0	1	0	1	0	1	1	1				0	0	0	0	2		0	0	0	1		0	1	0	0	1	0	0	0		0	0	0	0	0	0		0		1	0
168	168	9	49	0	1	1	1	1	1	1	1	1	3	0			3	3	3	1	0	0	0	2	1	3		0	0		0	0	3	3	3	3	3	3		3	0	0	0		0		0	0	0
169	169	9	30	0	3	1	1	0	1	0	1	1	1	0	3	3	3	2	4	2	2	2	2	0	2	1	2	0	2	2	2	2	0	0	0	0	0	0	0	0	0	0	0	0	0	0	0	0	0
170	170	9	59	0	3	1	1	0	1	0	1	1	3	0	0	0	0	0	0	1	1	1		2	1	2	1	2	2	2	1	1		2		1		2	2	2	2	2	2	2	1	2	2	2	2
171	171	9	24	1	1	1	1	0	1	0	1	1	3	0	1	3	3	1	1	0	0	0	2	0	0	1	2	0	0	0	0	2	1	1	1	2	2	2	1	1	2	2	0		1	1	1	1	0
172	172	9	26	0	6	1	1	0	1	1	1	1	2	0	4	4	4	4	4	2	2	2	2	1		1	2	2	2	2	2	3	3	3	3	3	3	3	2	2	2	3	2	0	1	2	2	1	1
173	173	9	29	0	5	1	0	0	1	1	1	1	0	0	3	3	3	1	3	0	0	0	0	0		1	2	2	2	2	2	0	3	2	0	3	2	2	3	0	2	2	0	3	2	1	0	2	0
174	174	9	32	0	1	1	1	0	0	0	1	1	1	0	0	0	0	1	2	2	2	0	0	1		0	2	0	0	1	2	2	2	2	2	2	2	3	1	1	2	2	1	2	2	2	2	2	1
175	175	9	40	0	1	1	0	1	1	1	1	1	0	2	0	2	2	0	2	0	0	0	2	0	1	0	0	0	1	0	0	2	2	1	1	1	1	1	1	1	1	1	1	3	1	2	2	0	0
176	176	9	39	0	1	1	1	1	1	1	1	1		0	0	2	2	0	2	0	0	0	2	0	1	0	0	0	1	0	0	2	2	3	1	1	1	1	1	1	1	1	1	1	1	2	2	0	0
177	177	9	50	0	1	1	1	1	0	0	0	1	2	0	0	0	0	4	0	2	2	2	2	1	3	2	0	0	1		0	2	3	3	3	3	3	3	2	3	3	3	0	2	2	2	2	0	0
178	178	9	45	0	1	1	1	1	1	0	0	0	1	0	0	4	0	4	4	2	0	2	2	2	3	2	0	0	1		2	2	3	3	3	3	3	3	2	2	2	0	0	2	2	3	2	0	0
179	179	9	23	0	1	1	0	1	0	1	1	1	1	0	0	0	0	1	1	0	1	0	0	0	3	0	2	2	0	0	0	3	2	1	1	1	2	3	0	1	2	2	1	1	2	2	3	0	0
180	180	9	35	0	1	1	0	0	1	1	1	1	2	0	0	1	2	0	2	1	0	0	0	0	2	0	0	0	0	0	0	0	3	0	0	1	2	2	1	0	0	1	2	2	2	2	2	1	2
181	181	9	35	0	0	1	0	0	0	1	1	0	2	1	0	1	3	4	1	2	2	2	2	0	1	3	0	0			0	0	3	2	1	2	0	0	2	0	1	1	2	2	1	2	2	0	0
182	182	9	54	0		1	1	0	1	1	1	0	1	1	0	0	0	0	4	2	2	2	2	1			2	2	0	0	0	1	2	2	2	2	2	2	0	0	0	0	2	0	0	2	2
183	183	24	59	0	1	1	1	0	1	1	1	1	0	0	0	3	3	0	1	2	2	2	1	1	0	0	0	0	0	0	0	0	3	0	1	2	2	2	0	0	1	1	2	0	0	3	3	1	0
184	184	24	54	0	2	1	1	1	1	1	1	1	1	0	0	0	0	0	3	1	1	0	0	1	1	2	0	0
185	185	24	49	0	3	1	1	0	1	1	1	1	2	0	2	3	3	2	2	0	1	0	0	1	1		1	1	0	0	0	1	2	0	2
186	186	24	59	0	1	1	1	0	1	1	1	1	3	0	2	2	2	2	2	2	1	0	0	1	3	2	0	0	0	0	2	0	1	0	0	0	0	0	0	0	2	2	3	3	3	0	0	0	0
187	187	24	59	0	1	1	1	0	1	1	1	1	3	0	2	2	2	2	2	2	1	0	0	1	3	2	0	0	0	0	2	0	1	0	0	0	0	0	0	0	2	2	3	3	3	0	0	0	0
188	188	24	46	0	1	1	0	0	1	0	1	1	2	0	4	4	4	4	1	2	2	2	2	0	0		2	0	0	0	0	2	2	2	2	2	2	2	2	1	1	1	1	1	1	2	2	0	1
189	189	24	41	0	1	1	0	0	1	1	1	4	1	11	0	3		0	1	0	1	0	0	0	0		1		0	0	0	2	2	2	2	2	2	2	2	2	0	0	2	2	2	2	2	1	1
190	190	24	38	0	1	1	0	0	1	1	1	1		0	2	2	2	2	2	0	1	0	0	1	1	2	0	0	0	0	2	1	1	1	1	1	2	1	1	1	0	0	2	2	2	0	0	1	1
191	191	24	63	0	1	1	0	0	1	1	1	3	3	4		4	4	4	4	2	2	2	2	1	0	0	0	0	0	0	0	3	2	1	1	1	1	0	1	1	1	1	1	3	3	2	3	0	0
192	192	24	56	0	1	0	1	0	0	0	1	1	3	0	4	4	4	4	4	2	2	2	2	1		0	1	0	0	0	2	3	3	0	0	0	3	3	3	3	3	3	0	3	3	1	1	2	2
193	193	24	48	0	1	1	0	0	0	0	1	3	3	11	0	0	4	0	0	1	1	0	0	0		0	2	0	0	0	2	1	2	1	1	2	2		0	0	1	1	2	3	3	1	1	0	0
194	194	24	50	0	1	1	0	0	0	0	1	1	1	0	0	0	4	0	0	1	1	1	0	0		0	0	0	0	0	2	1	2	2	1	2	2	1	0	1	1	1	2	2	2	1	1	0	0
195	195	24	56	0	1	1	1	0	1	1	1	1	1	0	4	4	4	4	4	2	2	2	1	2	2	1	0	0	0	0	2	1	2	2	1	2	2	2		1	1		0	0		2	2	1
196	196	24	59	0	2	1	0	0	0	0	1	1	1	0	0	1	1	0	0	1	1	0	0	0	2	3	2	2	0	0	0	0	1	1	2	2	2	2	1	2	1	1	1	1	1	2	2	0	1
197	197	24	22	0	1	1	1	0	1	1	1	1	1	0	1	2	2	2	2	0	0	0	0	2	1	1	2	2	1	1	2	0	0	1	1	1	1	1	0	0	2	2	1	0	1	1	1	0	0
198	198	24	42	0	1	1		0	1	1	0	1	1	0	0	1	1	1	1	1	2	0	2	0	1	0	2	0	0	0	2	1	2	2	2	2	2	2	0	1	0	0	0	0	0	2	2	0	2
199	199	24	49	0	1	1	1	0	0	1	1	3	3	0	2	2	2	2	3	0	0	0	0	1	1	1	2	0	0	0	1	1	2	2	2	2	2	2	1	1	2	2	1	1	1	1	1	2	2
200	200	24	24	0	3	1	0	0	1	0	1	1	3	0	0		0	0	0	1	0	0	0	0	0	0	0	0	0	0	0	0	2	0	0	2	2	2	0	0	0	0				0	0	2	2
201	201	24	65	0	1	1	1	0	1	1	1	0	2	1	2	2	2	2		0	0	0		1	3	0	2	2	0	0	0	0	0	0	0	0	0	3	0	0	3	3	0	0	0	0	0	0	0
202	202	24	44	0	1	1	1	0	1	0	1	1	1	0		0					0		1	0	0	0	0	0	0	0	0	0	2	0	0	2	3	3	0	0	0	0	0	0	0	3	2	0	0
203	203	24	23	0	1	1	1	0	1	0	1	1	1	0	3	3	0	0	1	0	0	0		2	1	0	0	0	1	2	2	0	0	1	1	0	1	2	0	0	2	2	3	0	2	3	1	0	1
204	204	24	34	0	0	1	0	0	1	1	1	1	2	0	0	2	2	0	2	1	0	0	0	0	0	2	1	0	0	0	0	1	2	2	1	2	2	2	1	1	1	1	1	1	1	2	2	0	2
205	205	24	47	0	0	1	0	0	1	1	1	1	2	0	0	2	0	0	2	1	0	0	0	0	0	2	1	0	0	0	0	1	2	2	0	3	3	3	1	1	1	1	1	1	1	2	2	0	1
206	206	24	52	0	1	1	1	0	1	0	1	3	3	0	0	2	2	0	2	1	1	1	1	0		0	0	0	0	1	0	2	2	3	0	2	2	2	0	0	3	3	1	1	1	2	2	2	2
207	207	24	29	0	0	1	1	0	1	1	1	1	1	0	1	1	1	0	1	0	0	0	0	1	1	2	1	0	2	2	0	1	2	1	2	2	2	2	1	1	2	2	0	1	1	2	2	0	0
208	208	24	66	1	0	0	0	0	0	1	1	0	3	1	2		0	0		0	0	0	0	0	0	0	2	2	0	0	0	0	0	0	0	0	0	0	0	0	0	0	0	0	0	3	0	0	0
209	209	24	62	0	0	1	1	1	0	0	0	0	3	3	0	4	4	0	4	1	1	2	2	0	0	0	0	0	0	0	0	2	2	2	2	2	2	2	2	1	1	1	2	2	2	2	2	1	0
210	210	24	45	0	0	1	1	1	0	0	0	1	3	0	0	1	3	0	4	0	2	0	0	0	1	0	2	0	1	0	0	3	3	3	2	2	2	2	0	0	2	2	2	2	1	2	2	0	1
211	211	24	50	0	0	1	1	0	0	0	1	1	1	1	0	1	4	4	4	2	2	2	2	0	2	1	0	0	1	1	0	0	1	1	2	2	2	2	1	1	2	2	1	1		2	2	1	1
212	212	24	26	0	1	1	1	0	1	0	1	1	3	0	1	1	0	1	0	1	1	0	0	1	1	0	1	1	1	0	2	2	1	2	1	2	2	2	1	2	1	1	1	1	1	2	1	1	1
213	213	24	49	0	1	1	0	1	0	0	1	1	2	0	0	1	1		2		0			0	0	3	1	1	1		0	1	1	3	1	3	3	2	3	3	1	1	2	1	2	2	2	0	2
214	214	24	47	0	0	1	0	1	0	0	0	1	2	0	0		4	0	2	1	1	0	0	0	3	1	0	0	1	1	2	0	0	2	0	2	1	0	0	0	0	0	0	0	0	0	1	1	0
215	215	24	50	0	6	1	0	0	1	1	1	0	2	1	0	1	3	0	1	0	1	0	0	0	0		1		0	0	0	1	1	1	1	1	1	1	1	1	1	1	2	2	2	2	2	1	1
216	217	30	61	0	0	1	1	0	1	1	1	1	1	1	0	2	2	2	2	2	2	2	0	1	2	1	0	1	0	0	0	0	3	0	1	2	2	2	2	0	0	0	0	0	1	3	3	0	0
217	218	30	50	0	1	1	1	1	0	0	0	0	3	3	1	0	1	1	0	0	2	2	0	0	1	0	0	2	0	0	0	0	2	0	1	2	2	2	1	0	0	1	2	2	2	2	2	0	0
218	219	30	41	0	1	1	1	0	1	1	1	1	2	0	1	3	3	0	2	2	1	0	1	1	1	0	0	2	0	1	2	0	2	0	3	2	2	2	1	1	1	1	1	2		2	2	0	0
219	220	30	48	0	4	1	0	0	1	1	1	1	1	0	0	4	4	0	3		0	0	1	0	0	1	2	2	1	1	1	1	2	1	1	2	2	2	2	2	0	0	2	2	2	2	2	2	2
220	221	30	46	0	1	1	1	0	1	1	1	1	1	0	0	0	0	0	3	2	0	0	2	1	3	0	1	2	0	0	0	2	1	1	2	2	2	0	0	0	2	2	2	3	3	2	2	0	0
221	223	30	39	0	1	1	0	1	0	0	0	4	3	0	0	3	3	0	3	1	1	0	1	0	1	0	2	1	0	1	1	0	2	2	2	2	2	2	0	0	0	0	1	1	1	2	2	0	0
222	224	30	51	0	1	1	0	1	0	0	0	1	1	0	0	1	2	4	1	1	2	0	0	0	0	1	0	0	0	1	0	0	2	1	0	0	2	0	0	0	1	1	0	0	0	2	2	0	0
223	225	30	33	0	1	1	1	0	1	1	1	1	3	1	4	4	4	4	4	2	2	2	2	2		1	2	0	2	2	0	2	3	2	3	2	2	2	2	0	1	1	1	1	2	2	2	0	0
224	226	30	24	0	1	1	1	0	1	1	0	1	0	0		3	4	2	2	2		0	0	2	0	1	1			0	0		2		1	1		1			1	1	1	2	2	1	2	0	0
225	227	30	61	0	1	1	1	0	0	1	1	1	3	0	0	2	2	0	1	0		2	0	1	0	2	0	0	0	1	0	2	2	1	1	2	2	2	1	1	2	2	1	0	0	1	1	0	0
226	228	30	23	0	1	1	1	0	1	1	1	1	1	0	4	4	2	0	2	0	0	0	0	2	1	0	0	2	0	0	0	2	1	1	1	2	2	1	0	2	2	2		2	2	2	2	1	1
227	229	30	20	0	1	1	1	0	1	1	0	1	1	0	3	1	4	1	0	2	0	0	0	1	1						1	2	2	2	1		2	2	2	1	2	2	2	1	2	2	2	1	1
228	230	30	28	0	1	0	1	0	0	0	0	1	1	2	0	1	1	1	2	0	2	2	2	1	3	2	1	0	2	2	0	2	2	0	0	0	2	2	0	0	2	2	2	2	1	0	0	0	0
229	231	30	43	0	1	1	0	0	0	0	0	1	2	11	0	1	3	0	2	1	0	0	0	0	2	0	2	0	1	1	2	1	2	2	2	1	2	2	2	1	1	1	1	2	2	2	1	1	1
230	232	30	58	0	1	1	1	0	1	0	1	1	3	0	0	4	4	0	4	2	2	2	2	1	1	0	0	0	0	0	0	2	2	2	1	3	2	2	0	0	1	1	2	2	2	1	2	2	0
231	234	30	22	0	1	0	1	0	1	1	1	1	1	0	2	3	0	1	1	0	0	0	0	1	2	0	1	1	0	2	1	1	1	2	2	2	1	2	1	1	0	0	1	1	0	0	0	1	1
232	235	30	28	0	1	1	0	0	0	1	1	1	1	11		0	0	0	0	1	0	1	1	1	0	0	1	1	0	0	0	2	2	2	1	1	3	3	1	0	2	2	1	1	1	0	1	1	1
233	236	30	22	0	1	1	1	0	0	1	1	1	1	0	0		1	0	0	1	1	0		1		1	2	0				2	2	1	1	2	2	2	1	1	2	2	2	2	2	2	2	0	0
234	237	30	59	0	1	1	0	0	1	1	1	0	1	1	0	0	3	0	1	1	1	1	2	0	1	0	2	0	1	1	2	2	2	2	2	2	2	2	2	1	1	1	1	2	2	2	2	1	0
235	238	30	65	0	1	1	1	0	1	0	1	0	3	1	0	1	1	0	1	1	1	0	1	1	0	0	0	0	0	0	0	0	2	0	0	0	2	2	0	0	1	1	1	2	2	2	2	0	1
236	239	30	46	0	1	0	1	0	1	1	1	3		0	4	4	4	4	4	2	2	2	2	1	3	1	0	1	1	0	1	1	1	1	1	2	0	0	1	2	1	2	0	0	2	2	2	0	0
237	240	30	54	0	1	1	1	0	1	1	1	1	2	0	0	0	3	0	3	0	0	0	0	1	3	2	0	0	1	2	0	2	1	2	0	2	2	2	2	2	1	1	2	1	2	2	1	0	1
238	241	30	65	0	1	1	1	0	1	1	1	1		0	4	4	4	4	4	2	2	2	2	1	3		1	1	0	0	1	0		0		1	2		1	0	1	2	3	3	3		1	1
239	242	30	27	0	0	1	1	0	1	0	1	2	1	0	0	1	1	0	1	2	2	2	2	2	0	0	2	2	1	1	0	2	2	2	2	2	3	3	1	1	2	2	2	2	2	2	2	0	0
240	243	30	35	0	1	1		0	0	1	1	1	1	1	0	0	2	2	0	2	1	0	0	0	3	2	2	2	0	0	2	1	3	2	0	2	2	2	1	0	0	0	0	0	3	0	0	0	2
241	244	30	69	0	0	1	1	0	1	1	1	1	1	3	0	2	2	2	2	2	2	2	2	1		1	2	2	1	0	2	0	3	3	0	0	3	3	0	0	2	2	3	3	3	3	3	0	0
242	245	30	55	0	4	1	1	0	1	1	1	1	1	0	2	2	2	2	2	2	2	2	2	1	1	2	1	1	0	3	0	1	2	2	1	0	1	1	1	1	2	2	1	0	0	0	2	0	0
243	246	30	27	0	0	1	1	0	0	0	1	1	2	0	0	2	1	0	1	1	1	1	0	1	3	1	2	0	1	2	2	1	3	2	1	1	3	1	3	1	1	1	1	0	2	2	2	2	0
244	247	30	57	0	0	1	1	0	0	0	1	2	1	5	0		1	0	1	2	2	2		1	0	0	2	2	0	0	0	2	3	2	2	3	3	3	1	1	1	1	2	2	3	3	3	0	0
245	248	30	60	0	0	1	1	0	1	1	1	0	2	2	1	3	4	1	4	0	1	0	0	1	3	0	0	0	1	1	0	2	2	2	2	2	2	2	2	1	2	2	2	2	2
246	249	30	55	0	1	1	0	0	0	0	0	4		0	0	0	0	0	0	1	1	0	1	0	0	1	0	0	1	0	0	1	2	2	2	3	3	3	2	0	1	0	3	3	3	3	3	0	1
247	250	30	20	0	1	1	1	0	1	1	1	1	1	0	4	4	4	4	4	2	2	2	2	2	3	3	0	1	1	3	2	1	3	1	3	3	3	3	2	2	3	2	3	1	1	3		0	1
248	251	30	22	0	1	1	1	1	0	0	0	1	1	0	0	0	0	4	2	1	1	0	0	1	1		1	0	1	1	0	1	3	1	2	1	2	2	1	1	2	2	2	2	2	2	2	1	1
249	252	30	22	0	1	1	0	0	1	1	1	1	1	0	4	2	2	4	1	2	2	0	0	1	1	1	0	0	1	1	0	2	2	3	3	2	3	3	1	1	2	2	1	1	1	1	2	0	0
250	253	30	42	0	0	1	1	0	1	1	1	1	3	11	4	4	4	4	4	2	2	2	2	2		1	1	2	1	1	0	2	3	2	3	3	2	2	2	0	1	1	1	2	2	1	1	0	0
251	254	30	25	0	0	1	1	0	1	1	1	1	1	2	0	1	2	0	2	2	1	1	1	1	2	1	2	0	1	1	2	2	2	2	2	2	2	2	1	1	2	2	1	1	1	2	2	1	1
252	255	30	52	0	0	1	1	0	1	1	1	1	1	0			4	4						1		0	1	1	1		1											1	0	0
253	256	30	36	0	6	1	0	1	1	1	1	1	2	0	4	4	4	4	4	2	2	2	2	0	1	0	2	0	1	1	0	1	2	1	0	3	2	3	1	3	2	2	2	1	2	1	1	2	2
254	257	30	28	1	1	1	0	0	1	1	1	1	2	0	0	1	1	0	1	1	1	0	0	0	0	0	1	1	1	1	2	0	2	1	1	1	2	2	1	0	0	0	1	1	1	1	2	0	1
255	258	30	52	0	1	1	1	1	0	0	0	0	1	1	4	4	4	4	4	2	2	2	2	2	2	2	0	0	0	0	0	2	3	2	2	2	2	2	2	1	1	1	2	2	2	2	2	1	1
256	259	30	28	0	1	1	1	0	1	1	1	1	2	0	0	3	3	0	3	1	1	0		1	3	1	2	2	0		2	1	1	3	0	3	2	2	1	1	2	2	2	1	1	3	3	1	1
257	260	30	40	0	0	1	1	0	0	0	1	1	2	0	2	2	2	0	2	2	2	2	2	1	1	2	2	0	2	2	0	0	2	2	2	2	2	2	1	2	1	2	1	2	2	1	1	1	1
258	261	30	59	0	1	1	1	0	0	1	1	0	1	1	0	1	1	0	1	1	1	0	2	1		1	2	0	1	1	0	1	2	2	2	2	2	2	2	1	1	1	2	2	2	2	2	1	1
259	262	30	45	0	1	1	1	0	0	0	1	1	2	0	0	2	3	0	3	2	0	0	2	1	1	1	2	2	0	0	0	3	1	3	0	1	2	2	1	1	1	1	1	0	0	2	2	1	0
260	263	30	29	0	1	0	1	0	0	1	1	1	3	0	3	3	0	0	1	1	1	1	1	1	0	1	1	1	1	1	0	2	1	2	2	2	2		1	2	1	2	1	2	2	1	1	1	1
261	264	30	54	0	5	0	0	1	1	1	1	3	3	3	4	4	4	4	4	2	2	2	2	0	2	0	2	2	0	0	0	2	2	2	2	0	0	0	2	0	0	0	2	2	2	1	1	2	2
262	265	30	60	0	0	1	0	0	0	0	1	1	3	0	0	4	4	4	4	2	2	2	2	0	0	0	2	0	0	0	0		3	2	3	3	3	3	3	3	0	0	2	2	2	2	2	1	1
263	266	30	21	0	1	1	1	1	0	0	0	1	1	0	0	3	2	0	1	1	0	0	0	1	1		2	1	1	1	1	2	3	2	2	2	2	3	3	1	2	1	1	2	2	0	1	1	1
264	267	30	45	0	1	1	1	0	0	0	1	1	2	0	0	2	3	0	3	2	0	0	2	1	1	1	2	2	0	0	0	3	1	3	0	1	2	2	1	1	1	1	1	1	0	2	2	1	0
265	268	30	26	1	0	1	0	1	0	1	1	1	1	11	0	1	1	0		1	1	0	1	1	0	1	2	2			2	0	2	3	0	0	2	2			2	2	1	3	0	1		2	2
266	269	30	36	0	1	1	0	0	1	0	1	1	1	0	0	1	2	0	1	0	2		0	1	1	1	0	0	1		0	0	1	1	2	2	2	2	1	1	2	2	2	2	1	2		0	1
267	270	27	36	0	0	1	0	0	0	1	1	1	1	0	1	4	4	0	0	2	2	2	2	0	2	0	2	2	0	0	2	2	3	3	2	3	2	2	3	3	1	1	3	2	2			2	2
268	271	27	52	0	2	1	1	0	0	1	1	1	3	0	1	2	2	1	1	0	2	2	2	2	2	2	2	0	2	2	2	0	1	2	1	2	2	1	2	2	1	2	2	0	3	3	1	0	0
269	272	27	26	0	0	1	1	0	1	1	1	1	2	0	0	4	4	4	4	2	2	2	2	0	0	0	0	0	0	0	0		1	3	1	3			3	3	0	0	2		2	2			0
270	273	27	28	1	0	1	1	0	1	1	1	1	1	0	4	3	3	0	3	1	1	0	1	1	1	0	1	1	0	2	0	0	0	0	2	2	3	0	0	3	3	3	0	0	3	2	2	1	1
271	274	27	26	1	0	1	1	0	1	1	1	1	3	0	2	2	0	4	4	2		0	2	1	0	3	2	0	0	1	0	2	2	2	2	2	2	2	2	2	2	2	2	0	0	0	0	2	2
272	275	27	53	0	1	1	0	0	0	0	1	1	1	0	0	3	3	0	3	1	0	1	0	2	0	0	0	0	0	0	0	2	0	0	0	0	2	2	0	0	0	0	0	0	0	2	2	0	0
273	276	27	52	0	1	1	0	1	0	0	0	1	2	0	0	4	4	0	4	2	2	2	2	1	2	1	2	0	0	1	2	2	2	2	2	2	2	3	2	1	1	1	2	2	2	2	2	1	1
274	278	27	38	0	1	1	1	0	1	1	1	1	1	0	3	3	3	0		0	0	0	0	2	0	0	2	0	0	0	1	0	0	0	0	2	2	2	0	0	0	0	2	2	0	0	0	2	2
275	279	27	23	0	1	1		0	1	1	1	1	3	0	2	3	3	4	4	2	2	0	2	1	0	3	2	0	0	1	0	0	2	2	2	2	2	2	2	2	2	2	2	0	0	0		2	2
276	280	27	47	0	1	1	1	0	1	1	1	1	2	0	0	0	0	0	0	1	1	0	0	2		0	2	0	0	0	0	2	2	2	2	2	3	3	2	1	2	2	2	2	2	2	2
277	281	27	39	0	1	1	1	0	1	1	1	1		0	4	4	4	4	4	2	2	2	2	1		0	1	0	0	0	0	0	0	0	0	0	1	1	1	1			0	1		2	1	0	0
278	282	27	22	0	1	1	1	0	1	1	1	1	1	0	0	2	2	0	2	0	0	0	0	1	1	0	0	0	0	0	0	3	3	1	2	2	2	1	1	2	3	3	2	2	3	2	2	0	0
279	284	27	27	0	1	1	1	0	0	1	1	1	1	0	3					0	0	0	0	1	3	0	0	0	0	0	0	0	0	0	0	0	0	0	0	0	0		3	0	0	0	0	0	0
280	285	27	56	0	1	0	1	0	1	1	1	1	1	0			2	2	3			0	0	0	1	0	0	0	0	0	0	2	0	0	0	0	0	0	0		1		0	2	3	1	2	0	0
281	286	27	21	0	1	1	1	0	1	1	1	1	1	0	1	3	1	0	1	1	1	1	1	1	1	0	0	0	1	0	0	1	2	1	1	2	2	3	1	2	1	1	2	2	2	1	2	1	1
282	287	27	27	0	1	1	0	0	1	1	1	1	3	0	0	2	2	0	0	0	0	0	0	0		1	2	0	1	1	2	2	3	1	2	2	2	2	2	2	1	1	1	1	1	1	1	2	2
283	288	27	33	0	1	1	1	0	1	0	1		1	3	0	3	2	0	0	0	0	0	0	1	3	1	0	0	1	1	0	2	2		2	2	2	2	1	1	1	1	0	0	0	2	2	0	0
284	289	27	42	0	1	1	0	0	0	1	1	1	1	0	0	0	3	0	2	0	0	0	0	1	0	1	0	0	0	0	0	1	0	0	0	0	0	1	0	0	0	0	0	0	3	3	0	0	0
285	290	27	53	0	1	1	1	1	0	0	1	1	2	0	0		3	0	3	2	2	0	2	1	0	0	0	0	0	0	0	2	2	2	2	2	2	2	0	0	1	1	1	2	2	2	2	0	0
286	291	27	40	0	1	1	1	0	1	1	1	0	2	1	4	4	4	4	4			0	2	1	2	2	0	0	0		0	1	2	1	2	2	1	1		1	2	2	2	2	2	2	2	2	0
287	292	27	29	0	0	1	1	0	0	0	1	1	2	0	0	2	2	0	1	1	2	2	2	1		1	2		1	1	2	0	2	2	1	2	2	2	1	1	3	3	1	0	0	2	2	2	1
288	293	27	27	0	0	1	1	0	1	1	1	1	1	0	0	0	1	0	0	1	0	1	1	1	2	2	0	0	0	0	0	1	3	2	2	2	2	2	1	0	1	1	2	1	1	2	1	0	0
289	294	27	40	0	0	1	0	1	0	0	0	1	1	2	0	4	4	4	4	2	2	2	2	0	1	0	0	0	0	0	0	1	3	2	2	3	2	1	1	1	1	1	3	2	2	2	2	2	0
290	295	27	26	0	4	1	1	0	0	0	1	1	1	0	0	1	1	0	1	1	0	0	0	1	2	0	0	0	0	0	0	2	2	1	1	3	2	1	1	0	0	0	2	2	2	2	2	0	1
291	296	27	27	0	0	1	1	0	1	1	1	0	1	11	0	3	1	0	1	1	1	1	0	1	0	0	0	0	0	0	0	1	2	2	1	3	2	2	1	0	2	2	0	2	2	2		0	0
292	297	27	25	0	2	1		0	1	1	1	1	3	0	2	2	0	4	4	2	2	0	2	1	0	3	2	0	0	1	0	0	2	2	2	2	2	2	2	2	2	2	2	0	0	0	0	2	2
293	298	27	58	1	0	1	1	0	1	1	1	1	1	0	0	3	3	0	3	1	0	0	0	1	1	0	0	0	0	0	0	2	2	0	0	2	0	0	0	0	0	0	0	2	2	2	2	1	1
294	299	27	42	0	1	1	1	1	0	0	1	1	0	0	0	1	2	0	1	2	1	1	1	1	0	1	1	0	1	0	0	1	2	1	1	2	3	3	1	1	1	1	3	3	3	2	2	0	0
295	300	27	37	0	1	1	1	0	1	1	1	1	3	0	0		0	0	0	0	0	0	0	1	1	0	0	0	0		0	2	2	1	1	2	1	1	2	1	2	2			2	1	2	0	0
296	301	27	52	0	2	1	1	0	1	0	1	1	2	0	4	4	4	4	4	0	0	0	2	1	2	2	2	2	0	0	2	3	2	2	2	2	2	2	2	2	2	2	2	2	2	2	2	2	2
297	302	27	45	0	1	1	1	0	1	0	1	1	2	0	0		0	0	1	1	1	0	0	1	1	1	2	0	0	0	0	1	2	1	1	2	2	2	1	2	2	2	0	3	0	1	0	0	0
298	303	16	52	0		1	1	0	1	1	1	1							4	1	0	2	2	2	2	2	0	0	3
299	304	16	59	0	1	1	1	0	1	1	1	1	3	0	1	3	3	3	3	2	2	1	0	1	3	0	0	0	0	0	0	0	0	0	0	0	0	0	0	0	0	0	0	3	3	1	1	0	0
300	305	16	49	0	1	1	1	0	1	0	1	1	1	0	1	0	0	1	2	2	2	2	2	1	1	1	2	1	1	1		1	1	1	1	1	1	1	1	1	1	1	1	1	2	2	2	2	2
301	306	16	48	0	1	1	1	0	1	0	1	1	3	0	0	0	3	0	2	2	2	0	0	1	1		1	1			1	1	1	1	1	1	1	1	1	1	1	1	1	1		1	1	1	1
302	307	16	35	0	4	1	0	1	0	0	0	1	2	2	3	3	3	0	1	2	0	0	0	0	2	0	2	0	2	2	2	1	2	2	2	2	2	2	1	1	1	1	2	2	2	2	2	0	2
303	308	16	49	0	1	1	0	1	0	0	1	3	3	0	0	1	1	4	4	2	2	2	0	0	0	0	0	0	0	0	0	2	3	3	1	3	3	3	3	3	0	0	2	3	2
304	309	16	58	0	1	1	1	0	1	1	1	1	2	0	3	4	0	1	2	1	1	0	0	1	0	0	0	0	0	1	0	2	0	1	1	1	0	1	0	0	0	0	3	3	2	3	3	1	1
305	310	16	36	0	0	1	1	0	0	0	1	0	1	1	0	3	2	0	0	1	1	0	0	1	0	1	2	0	1	1	2	1	2	1	2	2	2	2	1	2	0	0	0	2	2	2	2	1	1
306	311	16	52	0	3	1	0	1	0	0	1	1	2		0	1	0	1		2	1	0		0	1	0	0		0	1	0	1	2	2	2	0	2	1	1	1	1	1	0	3	2	1	2	1	1
307	312	16	22	0	1	1		1	0	0	1	1	2	0	0	4	0	2	0	0	1	1	0	1	1	3	0	0	1	0	0	1	2	3	0	2	0	1	0	1	2	2	2	1	1	1	1	1	0
308	313	16	32	0	1	1		1	0	0	0	1	1	0	1	4	0	2	0	0	1	1	0	1	1	3	0	0	1	0	0	1	2	3	0	2	0	1	0	1	2	2	2	1	1	1	1	1	0
309	314	16	40	0	1	0	1	0	1	0	1	1	3	0	0	0			1	1	1	2	0	1	0	0	0	0	0	0	0	1	0	1	0	0	0	0	0	0	3	3	0	0	0	0	0	2	2
310	315	16	22	0	1	1	1	0	1	1	1	1	1	0	4	1	3	2	3	1	1	0	0	1	0	0	1	1	0	0	0	1	1	0	0	1	0	2	2	2	0	0	1	0
311	316	16	25	0	3	1		1	0	0	0	1	2	0	0	4	0	1	0	0	1	1	1	1	1	3	0	0	1	0	0	1	1	2	1	2	1	1	1	1	2	2	1	1	1	1	1	1	0
312	317	16	60	0	1	1	0	1	0	0	0	0	1	2	2	2	0	0	2	0		0		1	2		2	0	0	0	2		2		0	1	1		0	0	1	1	1	1	2	2	2	0	0
313	318	16	33	1	0	1	1	0	1	1	1	1	2	0	2	2	2	2			0	0		2	2	1	2	0	1		2	1	2									2	1	1	2	2	2	0	0
314	319	16	35	1	3	1	1	1	1	0	1	1	0	0	1				2	0			0	1	1	0	2	2		0	0	0	0	0	0	0	0	0	0	0	3	3	0	0	0	0	0	2
315	320	16	26	1	1	1	1	0	0	1	1	1	1	0	4	4	4	4	4	2	2	2	2	1	1	0	2	1	2	3	1	2	1	1	3	3	1	1	1	1	3	3	1	1	3	3	3	0	1
316	321	16	30	0	4	1	1	0	1	1	1	1	3	0	4	4	4	4	4	2	0	0	0	1	3	0	0	0	0	0	0	0	0	0	1	0	2	1	1	1	2	2	1	0	0	0	0	0	0
317	322	16	59	0	1	1	1	1	0	0	0	3	2	0	4	4	4	4	4	0	0	0	0	1	0	1	0	0	0	0	0	0	0	0	0	0	0	1	1	0	1	1	2	0	0	1	0	0	0
318	323	16	66	0	1	1	1	1	0	0	0	1	2	0	4	4	4	4	4	2	2	2	2	1	0	1	0	0	0	0	0	0	0	0	0	0	0	1	1	0	1	1	2	0	0	1	0	0
319	324	16	35	1	2	1		0	1	1	1	3	3	0	4	4	4									0	2	0	0	0	0	0	0	0	0	0	0	0	0	0	0	0	0	0	0	0	0	1	2
320	325	16	36	0	1	1	0	0	1	0	1	1	1	0	0	1	2	0	1	0	2		0	1	1	1	0	0	1		0	0	1	1	2	2	2	2	1	1	2	2	2	2	1	2		0	1
321	326	16	59	0	1	1	1	0	1	1	1	1	3	0	1	3	3	3	3	2	0	1	0	1	3	0	0	0	0	0	0	0	0	0	0	0	0	0	0	0	0	0	3	3	3	1	1	0	0
322	327	16	48	0	1	1	1	0	1	1	1	1	3	0	4	4	4	4	4	2	0	0	0	1	3	0	0	0	0	0	0	0	0	0	0	0	0	0	0	0	0	0	3	3	3	1	1	0	0
323	328	16	54	1	1	1	1	0	1	1	1	1	2	0	4	4	3	4	4	2	2	2		1		3	1	0	1	1	0	0	1	1	1	1	1	1	1	0	3	3	2	3	3			0	0
324	329	16	45	0	1	1	1	0	1	1	1	3	3	0	0	0	0	0		0	0	0	0	1	0	0	0	0		0	0	0	0	0	0	0	0	0	0	0	0	0	0	0				2	2
325	330	16	52	0	1	1	0	1	0	0	0	1	2	0	0		3	1	1	0	0	0	0	1	2	1	0	0	0	0	0	0	0	0	0	0	2	0	0	0	2	2	1	0	0	2	0	0	0
326	331	16	30	0	1	1	1	0	1	1	1	1	2	8						2	2	2	2	1	1	0	0	0	2	1	2	1	2	2	1	2	2	2	0	0	2	2	1	0	0	2	2	2	2
327	332	16	35	0	1	0		1	0	0	0	1	1	0	0	1	2	0	1	0	1	1	1	1	1	3	0		1	0	0	1	1	2	1	2	2	1	1	1	2	2	1	1	1	2	2	1	1
328	333	16	27	1	3	1		1	0	0	0	1	1	0	0	4	0	2	0	0	1	1	1	1	1	3	0	0	1	0	0	1	2	3	0	2	0	1	0	1	2	2	1	1	1	1	1	1	0
329	334	16	57	0		1	0	1	0	0	0	1	2	0	0	4	2	0	1	1	1	0	0	0	2	0	0	0	0	1	0	2	2	2	2	0	2	1	0	0	0	0	3	3	3	3	3	1	1
330	335	16	30	0	3	1	1	0	1	1	1	0	2	0	0	4	0	1	0	0	1	1		1	1	3	0	0	1	0	0	1	1	2	1	2	2	1	1	1	2	2	1	1	1	1	1	1	0
331	336	16	64	0	0	1	1	0	1	1	1	1	1	0	0	3	2	0	0	2	2	2	2	1		0	1	0	0	0	0	0	3	0	0	1	2	3	0	0	0	0	2	2	2	0		1	1
332	337	16	49	0		1	1	0	1	1	1	1	3	2	4	4	4	4	4	2	2	2	2	1	2	1	2	2	0	0	2	1	2	2	2	2	2	2	2	1	1	1	1	1	1	2	2	1	1
333	338	16	57	0		1	1	0	0	1	1	1	1	0	1		3	1	1	2	2	2	2	1	2	2	0	1	0	0	1	2	2	2	2	2	2	2	1	1	1	1	1	2	2	2	2	0	0
334	339	16	56	0	1	1	1	0	1	0	1	1	1	0			1	0				0		1	0	3	1	1				3		1	1	0	1	1			0	0
335	340	16	25	0	1	1	0	0	1	0	1	1	1	0	0	1	2		1	0	2		0	0	1	1	0	0	1	1	0	0	1	1	2	2	2	2	1	1	1	2	2	2	1	2	2	0	1
336	341	16	23	0	1	1	0	0	1	0	1	1	1	0	0	1	2	0	1	0	2		0	0	1	1	0	0	1	1	0	0	1	1	1	2	2	2	1	1	2	2	2	2	1	2	2	0	1
337	342	16	22	0	1	1	0	0	1	1	1	1	0	0	0	1	0	0	0	2	1	2	2	0	0	0	0	0	0	0	2	2	2	1	0	0	2	2	1	0	2	2	1	0	0	0	2	1	1
338	343	16	56	0	0	1	1	0	1	1	1	3	3	0	2	2	2	0		0	0	0	0	1			2	0	0	0	2		2		0	1	1		0	0	1		1	1	2
339	344	16	31	0	6	1	1	0	1	1	1	1	2	1	0	1	4	0	4	2	2	2	2	2	0	2	1	2	0	0	0	2	3	2	2	2	2	2	2	1	1	2	2	2	2	2	2	2	2
340	345	16	25	0	0	1	1	1	0	0	0	1	2	0	0	1	1	0	0	2	2	2	2	2	0	2	2	2	0	0	0	2	2	2	2	3	3	3	3	3	1	1	3	3	3	3	3	2	2
341	346	16	23	1	1	1	1	0	1	1	1	1	0	0	4	4	4	4	4	1	1	1	1	1	1	2	2	2	2	2	2	1	1	1	2	2	1	2	1	3	3	2	2	3	2	2	2	2	2
342	347	16	56	0		1	1	0	0	1	1	1	2	0	0		1	0		1	1	0	0	2	1	0	2	0	1	1	2	1	2	1	1	2	2	2	1	1	1	1	2	0	2	2	2	0	0
343	348	16	60	0	1	1	1	0	1	1	1	1	2	11	4	4	4	0	0	2	2	2	2	1	2	2	2	0	2	0	0	0	0	0	1	1	1	1	0	0	0	0	2	1	1	2	2	0	1
344	349	16	59	0	2	1	1	1	1	1	1	1	1	0		4	4	1	3	0	0	0	0	1	0	1	0	2	0	0	0	2	2	2	2	2	2	2	2	2	1	1	0	1	0	1	1	0	1
345	350	16	40	0	1	1	1	1	0	0	0	1	2	0	4	2	2	4	2	2	0	0	2	1	3	3	0	0	3	1	1	1	1	1	0	2	2	0	0	0	1	2	0	0	0	2	1	0	0
346	351	16	63	0	1	0	1	0	0	1	1	1	2	0		2			4			0	0	1	2	1	2	0	2	2	2	0									3	3	1	0	0	2	2	0	0
347	352	16	25	0	1	1	1	0	0	1	1	1	1	0	0	2	2	0	2	2	2	2	2	1	0	1	0	0	1	1	2	1	2	2	3	3	3	3	1	1	1	1	1	0	1	1	1	0	0
348	353	16	46	0		1	0	0	1	1	1	1		0	4	4	4	4	4	2	2	2	2	1		0	2	0	0		2	3	3	3	3	3	3	3	3	3	2	0	0	0	0	0	0
349	354	16	26	0	0	1	1	0	1	1	1	1	2	0	4	4	4	4	4	2	2	2	2	1	1	1	0	0	1	1	0	1	2	0	1	2	2	0	1	0	2	2	1	1	1	2	2	0	0
350	355	16	60	0	1	1	1	0	1	1	1	3	1	0		4	4	4	4	2	2	2	2	1	3	0	2	2	0	0	0	0	0	0	0	0	0	0	0	0	0	0	0	0	0
351	356	16	65	0	6	1	1	0	1	1	1	3	2	0	4	4	4	4	4	2	2	2	2	1	2	0	2	0	0	0	0	0	0	0	0	0	0	0	0	0	0	0	0	0	0	0	0	0	1
352	357	16	32	0	0	1	1	0	0	0	1	1	3	0	0	4	4	0	2	2	0	2	0	1	1	0	1	0	1	0	0	1	1	0	0	2	1	1	1	0	2		0	1	1	1	1	1	1
353	358	16	35	0	1	1	1	0	0	1	1	1	2	0	0	0	3	0	3	1	0	0	0	1		2	0	0	0	0	0	2	3	2	1	0	1	1	1	1	2	1	2	1	2	1	2	1	1
354	359	16	55	0	1	1	0	0	1	1	1	1	1	0	0	1	2	0	1	0	2		0	1	1	1	0	0	1	1	0	0	1	1	1	2	2	2	1	1	2	2	2	2	1	2	2	0	1
355	360	16	20	0	1	1	1	0	0	0	1	1	1	0	1	2	0	1	1	2	0	0	0	1	1	0	1	1	0	1		3	3	2	0	1	2	2	1	1	1	0	2	0	1	1	1	0	0
356	361	16	36	0	1	1	0	0	1	0	1	1	1	0	0	4	2	0	1				0	0	1	0	2	2	1	1	0	1	2	1	1	1	2	1	1	1	3	3	1	2	2	0	1	0	0
357	362	16	49	0	0	1	0	0	1	0	1	1	2	2	0	1	2	0	1	2	2	2	0	0	1	1	1	1	1	1	0	0	2	1	2	2	2	2	2	1	1	1	0	2	1	1	1	1	1
358	363	16	65	1		1		0	1	1	1	3	3	0		4	4	4	4	2	2	2	2	1		0	2	0	0	0	0	0	0	0	0	0	0	0	0	0	0	0	0	0	0	0	0	1	2
359	364	16	51	0	1	1	1	0	1	1	1	1	1	4	0	4	4	0	4	0	0	0	2	1	1	0	0	0	0	0	0	2	2	2	1	2	2	2	1	0	1	1	1	2	2	2	2	1	1
360	365	16	55	1	2	1	1	0	1	1	1	0	1	1		4	4	4	4	2	2	2	2	1	3	0	2	2	1	1	0	0	0	0	0	0	0	0	0	0	0	0	0	0	0	0	0	0	2
361	366	16	23	1	1	1	1	0	1	0	1	1	1	0	2		4	1	4	0	0	2	1	2		1	2	2	2		2	1	1	1	1	1	1	1	1	1	1	1	1	2	1	1	1	2	2
362	368	3	57	0	0	1	1	1	0	1	1	1	2	0	4		4	4	4	2	2	2	2	1	3	1	2	0	0	0	2	2	3	2	1	3	2	2	0	0	3	3	1	1	1	2	2	1	1
363	369	3	57	0	0	1	1	0	0	0	1	1	2	0	0	1	0	1	1	0	0	0	0	1	0	1	1	0	0	0	1	1	2	1	3	2	2				2	1	1
364	370	3	22	0	1	1	1	1	1	0	1	1	3	0	4	4	4	4	4	2	2	2	2	1	1	3	2	2	0	0	2	1	1	1	2	2	3	3	2	2	2	2	1	1	2	1	1	2	2
365	371	3	54	0	1	1	0	0	1	1	1	1	1	0	1	4	1	0	1	2	2	2	2	1	1		2	2	0	1	2	2	2	2	2	2	2	2	2	2	2	2	2	2	1	2	3	1	2
366	372	3	39	0	1	1	1	1	1	0	1	1	1	0	4	4	4	4	4	2	2	2	2	1	3		0	0	1	1	0	2	3	3	1	3	3		3	1	2	3	0	2		2	2	0	1
367	373	3	43	0	1	1	1	0	1	1	1	3	3	0	1	2	1	3	3	2	2	0	2	1	2	0	1	0	0	0	1	2	1	2	2	3	2	2	1	2	1	1	1	3	3	3	2	0	0
368	374	3	49	0	0	1	1	0	1	1	1	0	2	1	0	2	4	0	4	2	2	2	2	1	1	0	0	0	0	0	0	0	0	0	0	0	2	2	0	0	0	0	2	2	2	1	1	1	0
369	375	3	35	0	0	1	0	0	1	1	1	1	1	0	2	3	3	3	3	0	0	2	2	1	1	0	0	0	0	0	0	3	3	3	3	3	3	1	1	1	0	0	2	2	2	1	1	1	1
370	376	3	57	0	3	1	1	1	0	0	0	1	2	0	4	4	4	4	4		2	2	2	2	1	0	0	0	1	1	0	1		2	2	2	2	2	0	0	2	2	1	1	1	3	1	1	0
371	377	3	28	0	0	1	1	1	0	0	0	3	2	6	0	2	4	0	4	1	1	1	1	1	0	0	2	0	0	0	0	1	2	3	2	2	3	3	1	1	2	1	1	2	2	2	2	0	0
372	379	3	25	0	1	1	1	1	0	0	0	1	1	0	4	4	4	4		2	2	2	2	1	2	0	2	2	3	3	2	2	2	2	2	2	2	2	2	2	2	2	2	2	2	2	2	2	2
373	380	3	31	0	1	1	1	0	1	0	1	1	2	2	3	3	3	0	4			0		1	0	0	0	0	0	0	0	0	3	3	3	3	3	3	1	1	0	0	1	1	1	1	1	2	1
374	381	3	49	0	1	1	1	1	0	0	0	1	1	10	0	1	1	0	1	2	2	0	1	1	1	0	0	0	0	1	0	2	2	2	2	2	2	2	2	1	1	1	2	2	2	2	2	1	1
375	382	3	29	0	5	1	0	0	1	1	1	1	0	0	2	3	3	1	3	0	0	0	0	0	0	0	0	0	0	0	0	3	3	3	3	3	3	3	1	0	1	1	3	3	3	1	1	1	1
376	383	3	30	0	0	1	1	0	1	1	1	1	0	0	0	3	3	4		1	1	2	2	1	1	0	0	0	0	0	1	0	3	3	0	3	3	3	3	3	1	1	1	3	3	3	3	1	1
377	384	3	53	0	0	1	1	0	1	0	1	1	2	0	4	4	4	4	4	2	2	2	2	1		0	0	1	1	2	2	2	1	2	2	2	2	1	1				1	1	2	1	2	1	1
378	385	3	27	0	5	1	0	0	1	1	1	1	2	0	4	4	4	4	4	2	2	2	2	0	1	3	2	0	0	2	1	2	1								2	1	1	0	2	2	1	1	1
379	386	3	35	0	0	1	1	0	0	0	1	1	3	0	1	4	4	0	2	2	2	2	2	1	2	2	0	0	1	1	0	2	1	2	1	1	2	2	2	1	2	1	2	1	2	2	1	1	1
380	387	3	37	0	6	1	1	0	1	1	1	3	3	0	1	1	1	1	1	2	2	2	2	1	1	2	0	2	2	2	1	2	2	1	2	1	2	1	2	1	0	1	1	1	1	2	1	1	1
381	388	3	26	1	3	1		0	1	1	1	1	2	0	0		1	0	0	1	0	2	1	2	0	1	1	1	1	0	1	1	2	2	2	1	2	1	0	2	2	1	0	1	0	1	2	1	2
382	389	3	39	0	1	1	1	0	0	1	1	1	0	0	2	2	2	2	2	2	2	2	2	1	1	2	1	1	1	0	1	0	0	0	0	1	0	0	0	1	0	0	0	0	0	1	2	0	0
383	390	3	40	0	1	1	1	0	0	0	1		1									0		1	1	0	0						2	1			2	2		0	2		1	1	1	1	2	0	0
384	391	3	22	1	1	1	1	0	0	0	0	1	0	0	2	4	4	4	4	2	2	2	2	1	0	0	1	1	3	3	2	3	3	3	3	3	3	3	3	3	3	3	3	3	3	3	3	2	2
385	392	3	44	0	1	1	1	0	0	0	0	1	1	0	2	4	4	4	4	2	2	2	2	1	0	2	1	1		2	2	3	3	3	3	3	3	3	3	3	3	3	3	3	3	3	3	2	2
386	393	3	35	0	1	1	1	0	0	1	1	1	3	0	1	1	1	1	1	2	2	2	2	2	1	2	2	2	2		2	0	3	1	1	1	1	1	1	1	1	1	2	1	2	2	1	0	0
387	394	3	26	0	0	1	1	0	0	0	1	1	2	0	2		4	4	4	2	2	2	2	1	0	2	1	1	3	3	2	2	2	2	2	2	2	2	2	2	2	2	2	2	2	2	2	2	2
388	395	3	30	0	1	1	1	0	0	1	1	1	1	0	1	3	3	1	3	0	0	0	0	2	2	0	0	0	0	0	0	1	1	1	2	2	3	3	1	0	3	3	0	0	0	2	2	0	0
389	396	3	27	0	1	1	1	1	1	0	0	1	1	0	3	3	3	1	3	0	1	0	1	1	2	0	2	0	0	0	2	2	2	1	2	2	2	3	0	0	2	2	2	2	1	1	1	0	1
390	397	3	49	0	1	1	1	1	0	0	0	3	3	0	1	2	2	2	2	0	0	0	0	1	1	0	1	0	0	0	0	1	1	3	2	2	2	2	1	1	2	2	0	1	1	1	1	0	0
391	398	3	47	0	1	1	0	0	1	0	1		2	0	0	0	0	1	0	0	0	0	0	0	1	0	0	0	0	1	2	0	1	0	1		1	1	0	0	0	1	0	1	0	0	1	1	1
392	399	3	28	0		1	1	0	0	1	1	1	3	0	1	0	0	0	2	0	0	0	2	1	1	1	1
393	401	3	49	0	4	1	0	0	0	0	0	1	2	0	4	4	4	4	4	2	2	0	1	0	0	0	0	0	0	0	0	2	2	2	2	2	2	2	2	2	1	1	1	2	2	2	2	0	0
394	402	3	60	0	1	1	1	0	0	1	1	0	1	1	0		2	0	0	1	1	2	0	1	0	0	0	0	0	0	0	2	0	2	2	2	2	2	0	0	1	1	2	2	2	2	2	0	0
395	403	3	63	0	1	1	1	0	1	1	1	1	2	0	0	2	2	0	2	1	0	1	1	1	1	0	2	1	0	1	0	1	1	2	0	0	1	1	1	1	0	1	1	0	0	1	1	0	1
396	404	3	48	0	0	1	1	0	1	1	1	1	2	0	0	4	4	0	2	1	0	1	1	1	1	0		2	0		0	1	1	0	0	1	0	1	1	1	0	1	1	0	0	1	1	0	1
397	405	3	50	0	1	1	1	0	0	0	1	1	3	0	0	3	3	0	3	2	2	2	2	0		0	1	0	0	0	0	2	2	0	1	2	2	2	0	0	2	2	1	1	1	2	2	0	0
398	406	3	29	0	1	1	1	0	1	1	1	1	1	0	0	3	0	0	1	2	2	0	2	1		0	1	0	0	0	0	2	1	0	1	2	2	2	0	0	2	2	2	1	1	2	2	0	0
399	407	3	49	0	1	1	1	0	1	1	1	1	1	0	0	0	0	0	0	2	2	2	2	1		0	1	0	0	0	0	2	1	0	1	2	2	2	0	0	2	2	2	1	0	2	2	0	0
400	408	3	49	0		1	1	0	1	1	1	3	1	0	4	4	4	4	4	2	2	2	2	2	1	1	0	0	0	0	0	2	2	0	2	2	2	2	1	1	1	1	2	1	0	1	2	0	0
401	409	3	55	0		1	1	1	0	0	0	1	1	0	4	4	4	4	4	2	2	2	2	2	1	1			0	0	0	3	3	0	2	2	2	2	1	1	1	1	2	1	0	1	2	0	0
402	410	3	33	1	0	1	1	0	0	1	1	1	2	0		4	4	4	4	2	2	2	2	2	3	1	2	2	2	1	2	2	2	1	2	2	2	2	2	2	2	2	2	2	2	1	1	0	2
403	411	3	22	1	1	1	1	1	1	1	1	1	2	0	0	0	0	0	1	0	2	2	2	2	2	0	2	0	3	1	0	1	2	1	1	2	2	2	0	0	2	2	1	1
404	412	3	45	0	1	1	1	1	0	0	0	1	1	0	0		0	0	0	0	2	2		2	2	0	2	0	3	1	0	1	2	1	1	2	2	2	0	0	2	2	1	1
405	413	3	55	1	0	1	1	1	0	0	0	1	3	0	0	4	4	4	4	1	2	2	2	1	2	0	0	0	0	0	0	0	1	1	1	1	2	1	1	1	2	2	1	1	1	1	1	1	2
406	414	3	54	0	1	1	1	0	0	0	0	1	2	0	0	0	0	0	2	2	2	2	2	2	2	0	2	0	2	1	0	1	2	0	2	2	2	2	1	2	1	1	1
407	415	3	50	0	1	1	1	0	0	0	1	1	2	0	0	3	3	0	3	1	1	0	2	1	3	0	2	0	0	0	0	2	2	3	3	3	0	1	0	0	1	1	1	2	2			1	2
408	416	3	29	0	0	1	0	0	1	1	1	1	1	0	0	4	4			2	2	2	2	0	1	0	0	0	0	0	0	1	2	1	2	2	2	3	2	2	2	2	2			1	2	1	1
409	417	3	20	0	1	1	1	0	0	0	1	1	2	0	1	1	2	1	1	2	2	2	2	1	1	3	2	0	1	1	2	3	2	2	1	1	3	3	3	3	3	3	1	3	3	3	3	2	0
410	418	3	38	0	0	1	1	0	1	0	1	1	2	0	0	1	2	2	2	0	0	1	1	1	1	0	2	0	1	1	0	2	2	2	2	2	2	2	2	2	2	2	2	2	0	2	2	2	2
411	419	3	59	0	1	1	1	0	0	0	1	0	2	1	0	3	3	0	3	1		0	2	1	3	0	1	2	0	0	0	2	2	2	2	3	1	0	0	0	1	1	1	0	2	2	2	1	1
412	420	3	55	0	1	1	1	0	0	0	1	1	2	0	0	3	3	0	3	1	1	0	2	1	3	0	2	0	0	0	0	2	2	3	2	3	1	0	0	0	1	1	1	0	2	2	2	1	1
413	421	3	45	0	1	1	1	0	0	0	1	0	2	1	0	1	1	0	0	2	2	2	2	1		0	2	0	0	0	0	2	2	2	2	2	2	3	0	0	1	2	2	2	1	2	2	0	0
414	422	3	58	0	2	1	0	0	0	1	1	1	2	0	0	4	4	0	2	1	0	1	1	0	2	0	0	0	1	1	0	2	2	2	2	2	2	2	1	0	1	1	2	2	2	2	1	0	0
415	423	3	43	0	1	1	1	0	0	0	1	1	2	0	3	3	3	0	3			0		1		0	0	0	0	0	0		2	0	3		2	2	1	1	1	1	1	0	1	2	2	0	0
416	424	3	22	0	1	1	1	0	0	0	1	1	2	0		3	3	0	3		0	0		1		0	0	0	0	0	0	2	2	0	3		2	2		1	1	1	1	0		2	2	0	0
417	425	3	44	0	0	1	1	0	0	0	1	1	2	0	0	1	0	0		1	1	1	1	1	1	0	0	0	1	0	0	2	2	2	1	3	3	3	2	2	1	1	2	2	2	2	2	0	0
418	426	3	24	0		1	1	0	0	0	1	1	2	0	4	4	4	4	4	2	2	2	2	1	1	0	0	0	1	0	2	2	2	1	3	3	3	3	2	2	1	1	2	2	2	2	2	0	0
419	427	3	29	0	0	1	1	0	0	0	1	1	1	0	0	1	1	0	1	1	1	1	1	1	1	0	0	0	1	0	0	2	3	2	1	3	3	3	2	2	1	1	2	2	2	2	2	0	0
420	428	3	21	0	1	1	1	0	0	0	1	1	2	0	0	1	1	0	1	1	1	1	1	1	1	0	0	0	1	1	0	2	2	1	2	2	2	2	1	1	2	2	2	2	2	2	2	0	1
421	429	3	20	0	1	1	1	0	0	0	1	1	2	0	0	1	1		1	1	1	1	1	1	1	0	0	0	1	0	0	2	3	2	1	3	3	3	2	2	1	1	2	2	2	2	2	0	0
422	430	3	22	1	1	1	1	0	1	1	1	1	1	0	2	2	2	2	2	1	0	0	0	1	1	0	2	0	0	0	0	3	0	0	2	0	2	1	0	0	3	3	0	0	3	2	2	1	1
423	431	3	57	0	1	1	0	0	1	1	1	1	2	0	0	2	2	0	2	2	2	0	0	2	2	0	2	2	1	1	2	2	2	2	1	1	2	1	1	1	1	1	2	2	1	2	2	0	1
424	432	3	54	0		1	1	0	1	1	1	0	0	1	0				4	2	2	2	2	1			2	2	0	0	0	1	2	2	2	2		2	0	0	0	0	2	0	0			1	1
425	433	3	31	0	0	0		0	1	1	1	1	2	1					0	2	0	0	2	1	0	1	1	0	3	1	2
426	434	3	25	0	5	1		0	1	1	1	1	2	0	4	4	4	4	4	2	2	2	2	2	2	0	0	0	1	1	2	0	2	1	1	2	2	2	1	1	2	2	1	2	1	1	1	2	2
427	435	16	24	1	0	1	0	1	0	1	1	1	1	11	0	1	1	0		1	1	0	1	1	0	1	2	2			2	0	2	3	0	0	2	2			2	2	1	3	0	1		2	2
428	436	16	50	0	1	1	1	0	1	1	1	1	1	0	4	4	4	2	4	2	2	2	2	2		0			0		2	0	0	0	0
429	437	16	43	1		0	1	0	1	0	1	1	1	0	0					1	1			1	0	0	0	0	0	0	0	2	0	0	1		1				2	2	0	0	0	0	0	2	2
430	438	16	32	0	1	0	1	1	1	1	0	1	0	0		0				0			0	1	1	0	2	2	0		0	0										3	3	0	0	0	0	2	2
431	439	27	29	0	4	1	1	0	1	0	1	1	3	0	4	4	2	2	2	2	2	2	2	1	2	0	2	0	1	1	2	2	2	0	0	0	1	1	2	2	2	2	0	0	0	1	1	0	0
432	440	27	23	1	1	1	1	0	1	0	1	1	2	0	0		0	0	1	1	1	0	0	1	1	1	2	0	0	0	0	1	2	1	1	3	3	3	1	2	2	2	0	3	0	1	0	0	0
433	441	27	52	0	2	1	1	0	1	0	1	1	2	0		4	4	4	4	0	0	0	2	1		2	2	2	0	0	2	3	2	2	2	2	2	2	2	2	2	2	2	2	2	2	2	2	2
434	442	30	44	0	1	1	1	0	1	1	1	1	2	0	0	2	3	0	3	2	0	0	2	1	1	1	2	2	0	0	0	3	1	2	0	1	2	2	1	1	1	1	1	1	0	2	2	1	0
435	443	24	41	0	1	1	0	0	1	1	1	4	1	11	0	3		0	1	0	1	0	0	0	0		1		0	0	0	2	2	2	2	2	2	2	2	2	0	0	2	2	2	2	2	1	1
436	444	24	46	0	1	1	0	0	1	0	1	1	2	0	4	4	4	4	1	2	2	2	2	0	0		2	0	0	0	0	2	2	2	2	2	2	2	2	1	1	1	1	1	1	2	2	0	1
437	445	24	49	0	3	1	1	0	1	1	1	1	2	0	2	3	3	2	2	0	1	0	0	1	1		1	1	0	0	0	1	2	0	2
438	446	24	59	0	1	1	1	0	1	1	1	1	3	0	2	2	2	2	2	2	1	0	0	1	3	2	0	0	0	0	2	0	1	0	0	0	0	0	0	0	2	2	3	3	3	0	0	0	0
439	447	24	41	0	1	1	1	0	1	1	1	4	1	11	0	0		0	1	0	1	0	0	0	0		1		0	0	0	1	1	1	1	1	1	1	1	1	0	0	2	2	2	2	2	1	1
440	448	24	59	0	1	1	1	0	0	0	1	1	0	0	0	3	3	0	1	2	2	2	1	1	0	0	0	0	0	0	0	0	3	0	1	2	2	2	0	0	1	1	2	0	0	3	3	1	0
441	449	24	49	0	1	1	1	0	1	1	1	1	2	0	2	3	3	2	2	0	1	0	0	1	1		2	2	0	0	0	1	2	0	2
442	450	24	54	0	2	1	1	1	1	1	1	1	1	0	0	3	3	0	3	1	1	0	0	1	1	2	0	0
443	451	24	38	0	1	1	0	0	1	1	1	1		0	2	2	2	2	2	0	1	0	0	1	1	2	0	0	0	0	2	1	1	1	1	1	1	2	1	1	1	0	2	2	2	0	0	1	1
444	452	24	59	0	1	1	1	0	1	1	1	1	0	0	0	3	3	0	1	2	2	2	1	1	0	0	0	0	0	0	0	0	3	0	1	2	2	2	0	0	1	1	2	0	0	3	3	1	0
445	453	24	38	0	1	1	0	0	1	1	1	1		0	2	2	2	2	2	0	1	0	0	1	1	2	0	0	0	0	2	1	1	1	1	1	2	1	1	1	0	0	2	2	2	0	0	1	1
446	454	24	46	0	1	1	0	0	1	0	1	1	2	0	4	4	4	4	1	2	2	2	2	0	0		2	0	0	0	0	2	2	2	2	2	2	2	2	1	1	1	1	1	1	2	2	0	1
447	455	24	54	0	2	1	1	1	1	1	1	1	1	0	0	0	0	0	3	1	1	0	0	1	1	2	0	0
448	456	17	24	0	1	1	1	0	1	0	1	1	1	0	0	2	2	0	2	2	2	2	0	1	1	0	2	0	0	0	0	2	2	1	2	2	2	2	1	1	2	2	2	1	1	2	2	2	2
[truncated: 37 more columns]
